# Supplementary material for: Decoding the pathological and genomic profile of epithelial ovarian cancer
Source: Sci Rep. 2024 Nov 19;14:28573. doi: 10.1038/s41598-024-80030-z (PMC11577113; doi:10.1038/s41598-024-80030-z)
Supplement: Supplementary file 2 — Supplementary Material 2 [file 41598_2024_80030_MOESM2_ESM.xlsx]

## Sheet: Feuille1
Association between Clinical features and all subtypes
Features		Clear cells carcinoma (n=10)	Endometrioid (n=8)	HGSC (n=158)	LGSC (n=9)	Mixed (n=7)	Mucinous (n=4)	p
Age		57.5 (43-65)	51 (37-68)	56 (21-85)	52 (27-68)	49 (38-72)	38.5 (33-90)	0.1319
Figo stage	Stage I	1 (10.00%)	4 (57.14%)	7 (4.86%)	2 (22.22%)	0 (0.00%)	2 (50.00%)	0.005497
	Stage II	3 (30.00%)	0 (0.00%)	14 (9.72%)	1 (11.11%)	1 (14.29%)	0 (0.00%)
	Stage III	5 (50.00%)	3 (42.86%)	113 (78.47%)	5 (55.56%)	6 (85.71%)	2 (50.00%)
	Stage IV	1 (10.00%)	0 (0.00%)	10 (6.94%)	1 (11.11%)	0 (0.00%)	0 (0.00%)
Grade	Low	2 (20.00%)	4 (50.00%)	0 (0.00%)	9 (100.00%)	0 (0.00%)	2 (50.00%)	0.0004998
	High	8 (80.00%)	4 (50.00%)	158 (100.00%)	0 (0.00%)	7 (100.00%)	2 (50.00%)
Menopausal status	Premenopausal	2 (20.00%)	4 (57.14%)	37 (28.46%)	3 (50.00%)	5 (71.43%)	2 (66.67%)	0.04098
	Postmenopausal	8 (80.00%)	3 (42.86%)	93 (71.54%)	3 (50.00%)	2 (28.57%)	1 (33.33%)
Surgery	0	0 (0.00%)	0 (0.00%)	2 (1.30%)	0 (0.00%)	0 (0.00%)	0 (0.00%)	1
	1	10 (100.00%)	7 (100.00%)	152 (98.70%)	8 (100.00%)	7 (100.00%)	3 (100.00%)
CT	0	2 (20.00%)	4 (50.00%)	20 (14.81%)	0 (0.00%)	0 (0.00%)	2 (66.67%)	0.02099
	1	8 (80.00%)	4 (50.00%)	115 (85.19%)	9 (100.00%)	5 (100.00%)	1 (33.33%)
MMR	Deficient	1 (11.11%)	2 (28.57%)	5 (3.68%)	0 (0.00%)	1 (16.67%)	0 (0.00%)	0.04648
	Proficient	8 (88.89%)	5 (71.43%)	131 (96.32%)	9 (100.00%)	5 (83.33%)	3 (100.00%)
S1		0.47 (0.19-1)	0.35 (0.04-0.94)	0.13 (0-1)	0.22 (0-0.5)	0.56 (0.09-0.65)	0.3 (0.17-0.41)	4.873e-05
S2		0 (0-0.22)	0 (0-0.05)	0 (0-0.4)	0 (0-0.16)	0 (0-0.06)	0 (0-0)	0.3538
S3		0.3 (0-0.49)	0.4 (0.06-0.55)	0.48 (0-0.69)	0.49 (0.34-0.64)	0.33 (0.27-0.5)	0.43 (0.42-0.62)	0.001509
S4		0.02 (0-0.07)	0 (0-0.06)	0 (0-0.1)	0 (0-0.03)	0.01 (0-0.09)	0 (0-0.03)	0.3041
S5		0.07 (0-0.17)	0.12 (0-0.15)	0.13 (0-0.29)	0.14 (0.07-0.16)	0.07 (0.03-0.12)	0.15 (0.06-0.18)	0.009094
S6		0.04 (0-0.13)	0 (0-0.15)	0.06 (0-0.23)	0.03 (0-0.08)	0.04 (0-0.09)	0.01 (0-0.08)	0.07559
S7		0.01 (0-0.06)	0 (0-0.16)	0.12 (0-0.28)	0.07 (0-0.23)	0 (0-0.15)	0.04 (0-0.16)	0.000575
HGSC : High Grade Serous Carcinoma, LGSC : Low Grade Serous Carcinoma, FIGO : International Federation of Gynecology and Obstetrics, CT : Chemotherapy, MMR : Mismatch repair, S1-S7 : CNA signatures
