# Supplementary material for: Decoding the pathological and genomic profile of epithelial ovarian cancer
Source: Sci Rep. 2024 Nov 19;14:28573. doi: 10.1038/s41598-024-80030-z (PMC11577113; doi:10.1038/s41598-024-80030-z)
Supplement: Supplementary file 3 — Supplementary Material 3 [file 41598_2024_80030_MOESM3_ESM.xls]

## Sheet: tmp
Association between CNA_ERBB2 and IHC features in all subtypes
Subtypes	Symbol	IHC Feature	pval amp	odds amp	pval gain	odds gain	pval del	odds del	pval loss	odds loss	CI amp	CI gain	CI Del	CI loss
HGSC	ERBB2	HER2_QS	0.00158489	41.7692	0.000152663	22.2654	1	0	0.00656931	0.182496	(3-2335)	(3.9-141)	(0-Inf)	(0.038-0.73)
Endometrioid	ERBB2	HER2_QS	1	0	1	0	1	0	1	0	(0-Inf)	(0-Inf)	(0-Inf)	(0-194)
LGSC	ERBB2	HER2_QS	1	0	1	0	1	0	1	0	(0-Inf)	(0-Inf)	(0-272)	(0-39)
Clear cells carcinoma	ERBB2	HER2_QS	0.142857	Inf	0.142857	Inf	1	0	1	0	(0.15-Inf)	(0.15-Inf)	(0-Inf)	(0-97)
Mixed	ERBB2	HER2_QS	0.166667	Inf	0.166667	Inf	1	0	1	0	(0.13-Inf)	(0.13-Inf)	(0-Inf)	(0-78)
Mucinous	ERBB2	HER2_QS	1	0	1	0	1	0	1	0	(0-Inf)	(0-Inf)	(0-Inf)	(0-Inf)
CNA ERBB2	Clear cells carcinoma	Endometrioid	HGSC	LGSC	Mixed	Mucinous
-2	0	0	0	1	0	0
-1	2	1	104	3	2	1
0	5	6	35	4	3	2
1	0	0	5	0	0	1
2	1	0	4	0	1	0
HGSC : High Grade Serous Carcinoma, LGSC : Low Grade Serous Carcinoma? ERBB2: v-erb-b2 avian erythroblastic leukemia viral oncogene homolog 2, IHC: Immunohistochemistry, amp: amplification, Del : deletion								HGSC : High Grade Serous Carcinoma, LGSC : Low Grade Serous Carcinoma? ERBB2: v-erb-b2 avian erythroblastic leukemia viral oncogene homolog 2, IHC: Immunohistochemistry, amp: amplification, Del : deletion
