# Supplementary material for: Decoding the pathological and genomic profile of epithelial ovarian cancer
Source: Sci Rep. 2024 Nov 19;14:28573. doi: 10.1038/s41598-024-80030-z (PMC11577113; doi:10.1038/s41598-024-80030-z)
Supplement: Supplementary file 4 — Supplementary Material 4 [file 41598_2024_80030_MOESM4_ESM.xls]

## Sheet: res_continous_features
Association between clinical features and proteins expression
Clear cells carcinoma (n=10)													Endometrioid (n=8)													HGSC (n=158)													LGSC (n=9)
IHC_feature	Clinical_feature	Type_of_feature	n_NA_before	n_NA_after	n	n_group1	n_group0	Mean_group_pos	Mean_group_neg	p	FDR		IHC_feature	Clinical_feature	Type_of_feature	n_NA_before	n_NA_after	n	n_group1	n_group0	Mean_group_pos	Mean_group_neg	p	FDR		IHC_feature	Clinical_feature	Type_of_feature	n_NA_before	n_NA_after	n	n_group1	n_group0	Mean_group_pos	Mean_group_neg	p	FDR		IHC_feature	Clinical_feature	Type_of_feature	n_NA_before	n_NA_after	n	n_group1	n_group0	Mean_group_pos	Mean_group_neg	p
TP53_mean_perc	Age	Continuous	0	0	10	3	7	55.3333	55.8571	1	1		TP53_mean_perc	Age	Continuous	0	0	7	1	6	54	52	0.857143	1		TP53_mean_perc	Age	Continuous	0	0	152	75	77	57.96	55.6623	0.263838	0.904127		TP53_mean_perc	Age	Continuous	0	0	9	5	4	50	49.25	1
TP53_mean_perc	Time to diagnosis (month)	Continuous	1	1	9	2	7	1.5	5.35714	0.76781	1		TP53_mean_perc	Time to diagnosis (month)	Continuous	0	0	7	1	6	4	5.94333	0.800838	1		TP53_mean_perc	Time to diagnosis (month)	Continuous	57	57	96	48	48	4.60333	5.38542	0.908852	1		TP53_mean_perc	Time to diagnosis (month)	Continuous	2	2	7	3	4	4	7	0.475533
TP53_mean_perc	Age at first period	Continuous	5	5	5	2	3	13	11.3333	0.332922	1		TP53_mean_perc	Age at first period	Continuous	2	2	5	1	4	14	13.5	1	1		TP53_mean_perc	Age at first period	Continuous	79	79	73	36	37	12.5278	12.8378	0.673344	1		TP53_mean_perc	Age at first period	Continuous	2	2	7	3	4	12.6667	11.25	0.280087
TP53_mean_perc	Age at menopause	Continuous	1	1	9	2	7	48	41	0.883133	1		TP53_mean_perc	Age at menopause	Continuous	3	3	4	1	3	51	36.6667	1	1		TP53_mean_perc	Age at menopause	Continuous	82	82	71	37	34	42.7297	40.6471	0.427379	0.970291		TP53_mean_perc	Age at menopause	Continuous	7	7	2	1	1	55	59	1
TP53_mean_perc	Number of children	Continuous	0	0	10	3	7	3.33333	2.85714	0.813494	1		TP53_mean_perc	Number of children	Continuous	0	0	7	1	6	0	1.5	0.581169	1		TP53_mean_perc	Number of children	Continuous	54	54	98	49	49	3.2449	3.20408	0.540946	0.973704		TP53_mean_perc	Number of children	Continuous	2	2	7	3	4	5.66667	2	0.280087
TP53_mean_perc	Age at first pregnancy	Continuous	6	6	4	1	3	20	10.6667	1	1		TP53_mean_perc	Age at first pregnancy	Continuous	5	5	2	0	2	NaN	27.5	NA	NA		TP53_mean_perc	Age at first pregnancy	Continuous	81	81	71	34	37	20.2059	17.4324	0.524894	0.971973		TP53_mean_perc	Age at first pregnancy	Continuous	4	4	5	2	3	26.5	14.6667	0.767097
TP53_mean_perc	Number of neoadjuvant chemotherapy cycles	Continuous	1	1	9	3	6	2	2	1	1		TP53_mean_perc	Number of neoadjuvant chemotherapy cycles	Continuous	0	0	7	1	6	0	0	NaN	NA		TP53_mean_perc	Number of neoadjuvant chemotherapy cycles	Continuous	49	49	103	50	53	1.66	2.0566	0.715668	1		TP53_mean_perc	Number of neoadjuvant chemotherapy cycles	Continuous	0	0	9	5	4	1.8	0	0.502335
TP53_mean_perc	Number of adjuvant chemotherapy cycles	Continuous	2	2	8	2	6	3	4.33333	0.857136	1		TP53_mean_perc	Number of adjuvant chemotherapy cycles	Continuous	0	0	7	1	6	6	2	0.386476	1		TP53_mean_perc	Number of adjuvant chemotherapy cycles	Continuous	51	51	101	48	53	3.375	3.41509	0.899609	1		TP53_mean_perc	Number of adjuvant chemotherapy cycles	Continuous	0	0	9	5	4	5.2	4.25	0.681225
TP53_mean_perc	CA-125U/ml	Continuous	2	3	7	3	4	1859.33	1272.23	0.59256	1		TP53_mean_perc	CA-125U/ml	Continuous	3	3	4	0	4	NaN	4062.45	NA	NA		TP53_mean_perc	CA-125U/ml	Continuous	47	50	102	47	55	1125.18	766.722	0.607542	0.989933		TP53_mean_perc	CA-125U/ml	Continuous	0	0	9	5	4	1376.62	604.375	0.555556
TP53_mean_perc	BMI	Continuous	2	2	8	2	6	24.305	25.295	0.240526	1		TP53_mean_perc	BMI	Continuous	4	4	4	1	3	21.64	16.2933	1	1		TP53_mean_perc	BMI	Continuous	73	73	82	40	42	25.515	29.275	0.140003	0.747887		TP53_mean_perc	BMI	Continuous	0	0	9	5	4	16.804	28.355	0.389284
TP53_mean_perc	HRD	Continuous	2	2	8	1	7	28	12.1429	0.25	1		TP53_mean_perc	HRD	Continuous	1	1	6	1	5	9	12.4	0.666667	1		TP53_mean_perc	HRD	Continuous	10	10	143	68	75	11.7353	12.24	0.608626	0.989933		TP53_mean_perc	HRD	Continuous	1	1	8	5	3	7.2	16	0.0346612
TP53_mean_perc	s1	Continuous	2	2	8	1	7	0.185105	0.612078	0.25	1		TP53_mean_perc	s1	Continuous	1	1	6	1	5	0.0433126	0.647404	0.333333	1		TP53_mean_perc	s1	Continuous	10	10	143	68	75	0.15322	0.184513	0.0699884	0.623564		TP53_mean_perc	s1	Continuous	1	1	8	5	3	0.123746	0.403349	0.0714286
TP53_mean_perc	s2	Continuous	2	2	8	1	7	0.215317	0.00749856	0.133614	1		TP53_mean_perc	s2	Continuous	1	1	6	1	5	0.0537487	0	0.0736383	1		TP53_mean_perc	s2	Continuous	10	10	143	68	75	0.050575	0.0332506	0.028992	0.5428		TP53_mean_perc	s2	Continuous	1	1	8	5	3	0.035477	0	0.329114
TP53_mean_perc	s3	Continuous	2	2	8	1	7	0.312324	0.250477	1	1		TP53_mean_perc	s3	Continuous	1	1	6	1	5	0.396948	0.272657	1	1		TP53_mean_perc	s3	Continuous	10	10	143	68	75	0.472559	0.46875	0.488154	0.970291		TP53_mean_perc	s3	Continuous	1	1	8	5	3	0.526451	0.427725	0.25
TP53_mean_perc	s4	Continuous	2	2	8	1	7	0.0165576	0.0233074	1	1		TP53_mean_perc	s4	Continuous	1	1	6	1	5	0.0566449	0.00211766	0.165857	1		TP53_mean_perc	s4	Continuous	10	10	143	68	75	0.0144355	0.0100165	0.0410953	0.5428		TP53_mean_perc	s4	Continuous	1	1	8	5	3	0.00565154	0	0.605577
TP53_mean_perc	s5	Continuous	2	2	8	1	7	0.0853729	0.0618541	0.66062	1		TP53_mean_perc	s5	Continuous	1	1	6	1	5	0.131432	0.0590365	0.552453	1		TP53_mean_perc	s5	Continuous	10	10	143	68	75	0.134308	0.125686	0.431737	0.970291		TP53_mean_perc	s5	Continuous	1	1	8	5	3	0.127211	0.137656	1
TP53_mean_perc	s6	Continuous	2	2	8	1	7	0.126658	0.0286665	0.179712	1		TP53_mean_perc	s6	Continuous	1	1	6	1	5	0.154198	0.00415691	0.165857	1		TP53_mean_perc	s6	Continuous	10	10	143	68	75	0.0579967	0.0546543	0.442593	0.970291		TP53_mean_perc	s6	Continuous	1	1	8	5	3	0.048435	0.0115137	0.0714286
TP53_mean_perc	s7	Continuous	2	2	8	1	7	0.0586652	0.016118	0.352381	1		TP53_mean_perc	s7	Continuous	1	1	6	1	5	0.163715	0.0146277	0.165857	1		TP53_mean_perc	s7	Continuous	10	10	143	68	75	0.116906	0.123129	0.666403	1		TP53_mean_perc	s7	Continuous	1	1	8	5	3	0.133028	0.0197561	0.0719241
RE_mean_perc	Age	Continuous	0	0	9	4	5	55.5	54.6	0.900865	1		RE_mean_perc	Age	Continuous	0	0	7	4	3	48.5	58	0.228571	1		RE_mean_perc	Age	Continuous	0	0	137	118	19	56.1356	57.4211	0.734127	1		RE_mean_perc	Age	Continuous	0	0	8	8	0	48	NaN	NA
RE_mean_perc	Time to diagnosis (month)	Continuous	1	1	8	3	5	8.66667	2.7	0.133701	1		RE_mean_perc	Time to diagnosis (month)	Continuous	0	0	7	4	3	7.25	4	0.475533	1		RE_mean_perc	Time to diagnosis (month)	Continuous	57	57	86	76	10	5.51921	1.8	0.0868438	0.633725		RE_mean_perc	Time to diagnosis (month)	Continuous	2	2	6	6	0	4.5	NaN	NA
RE_mean_perc	Age at first period	Continuous	5	5	5	2	3	13	11.3333	0.332922	1		RE_mean_perc	Age at first period	Continuous	2	2	6	3	3	13	15	0.261155	1		RE_mean_perc	Age at first period	Continuous	79	79	67	58	9	12.6034	13.5556	0.373145	0.970291		RE_mean_perc	Age at first period	Continuous	2	2	6	6	0	12	NaN	NA
RE_mean_perc	Age at menopause	Continuous	1	1	8	3	5	49.3333	38.6	0.548595	1		RE_mean_perc	Age at menopause	Continuous	3	3	4	1	3	59	34	0.345779	1		RE_mean_perc	Age at menopause	Continuous	82	82	64	56	8	42.3214	39.25	0.401995	0.970291		RE_mean_perc	Age at menopause	Continuous	7	7	1	1	0	55	NaN	NA
RE_mean_perc	Number of children	Continuous	0	0	9	4	5	3	2.4	0.897749	1		RE_mean_perc	Number of children	Continuous	0	0	7	4	3	0.25	2.66667	0.241887	1		RE_mean_perc	Number of children	Continuous	54	54	86	75	11	2.92	4.54545	0.0836288	0.627216		RE_mean_perc	Number of children	Continuous	2	2	6	6	0	4.16667	NaN	NA
RE_mean_perc	Age at first pregnancy	Continuous	6	6	4	1	3	20	10.6667	1	1		RE_mean_perc	Age at first pregnancy	Continuous	5	5	3	1	2	30	22.5	0.666667	1		RE_mean_perc	Age at first pregnancy	Continuous	81	81	63	52	11	18.7308	16.9091	1	1		RE_mean_perc	Age at first pregnancy	Continuous	4	4	4	4	0	24.25	NaN	NA
RE_mean_perc	Number of neoadjuvant chemotherapy cycles	Continuous	1	1	8	4	4	1.5	1.5	0.867632	1		RE_mean_perc	Number of neoadjuvant chemotherapy cycles	Continuous	0	0	7	4	3	0	2	0.386476	1		RE_mean_perc	Number of neoadjuvant chemotherapy cycles	Continuous	49	49	90	79	11	2.02532	0.818182	0.221896	0.883613		RE_mean_perc	Number of neoadjuvant chemotherapy cycles	Continuous	0	0	8	8	0	1.125	NaN	NA
RE_mean_perc	Number of adjuvant chemotherapy cycles	Continuous	2	2	7	3	4	6	3.5	0.114653	1		RE_mean_perc	Number of adjuvant chemotherapy cycles	Continuous	0	0	7	4	3	1.5	4	0.414216	1		RE_mean_perc	Number of adjuvant chemotherapy cycles	Continuous	51	51	88	78	10	3.52564	4.3	0.320039	0.966924		RE_mean_perc	Number of adjuvant chemotherapy cycles	Continuous	0	0	8	8	0	5.25	NaN	NA
RE_mean_perc	CA-125U/ml	Continuous	3	3	6	4	2	1885	118.455	0.10021	1		RE_mean_perc	CA-125U/ml	Continuous	3	3	5	3	2	118.933	9997.5	0.2	1		RE_mean_perc	CA-125U/ml	Continuous	50	50	94	83	11	1009.92	323.267	0.0406892	0.5428		RE_mean_perc	CA-125U/ml	Continuous	0	0	8	8	0	923.513	NaN	NA
RE_mean_perc	BMI	Continuous	2	2	7	3	4	29.0233	21.9275	0.372456	1		RE_mean_perc	BMI	Continuous	4	4	4	2	2	11.155	24.105	0.666667	1		RE_mean_perc	BMI	Continuous	73	73	79	69	10	29.1986	20.677	0.396419	0.970291		RE_mean_perc	BMI	Continuous	0	0	8	8	0	21.3463	NaN	NA
RE_mean_perc	HRD	Continuous	2	2	8	3	5	20.3333	10.4	0.25	1		RE_mean_perc	HRD	Continuous	1	1	6	3	3	16.6667	8.66667	0.1	1		RE_mean_perc	HRD	Continuous	10	10	135	116	19	11.8966	11.8421	0.967148	1		RE_mean_perc	HRD	Continuous	1	1	8	8	0	10.5	NaN	NA
RE_mean_perc	s1	Continuous	2	2	8	3	5	0.372565	0.670391	0.392857	1		RE_mean_perc	s1	Continuous	1	1	6	3	3	0.86552	0.211341	0.1	1		RE_mean_perc	s1	Continuous	10	10	135	116	19	0.169377	0.141655	0.806149	1		RE_mean_perc	s1	Continuous	1	1	8	8	0	0.228597	NaN	NA
RE_mean_perc	s2	Continuous	2	2	8	3	5	0.0828932	0.00382552	0.171857	1		RE_mean_perc	s2	Continuous	1	1	6	3	3	0	0.0179162	0.504985	1		RE_mean_perc	s2	Continuous	10	10	135	116	19	0.0432027	0.0453969	0.565131	0.980105		RE_mean_perc	s2	Continuous	1	1	8	8	0	0.0221731	NaN	NA
RE_mean_perc	s3	Continuous	2	2	8	3	5	0.323956	0.218759	0.785714	1		RE_mean_perc	s3	Continuous	1	1	6	3	3	0.121878	0.480236	0.1	1		RE_mean_perc	s3	Continuous	10	10	135	116	19	0.47171	0.456539	0.141268	0.747887		RE_mean_perc	s3	Continuous	1	1	8	8	0	0.489429	NaN	NA
RE_mean_perc	s4	Continuous	2	2	8	3	5	0.0119697	0.0287601	0.541193	1		RE_mean_perc	s4	Continuous	1	1	6	3	3	0.00352943	0.0188816	1	1		RE_mean_perc	s4	Continuous	10	10	135	116	19	0.012715	0.0107404	0.533774	0.973704		RE_mean_perc	s4	Continuous	1	1	8	8	0	0.00353221	NaN	NA
RE_mean_perc	s5	Continuous	2	2	8	3	5	0.0828969	0.0539322	0.230243	1		RE_mean_perc	s5	Continuous	1	1	6	3	3	0.00907299	0.134347	0.0765225	1		RE_mean_perc	s5	Continuous	10	10	135	116	19	0.128329	0.131339	0.921874	1		RE_mean_perc	s5	Continuous	1	1	8	8	0	0.131128	NaN	NA
RE_mean_perc	s6	Continuous	2	2	8	3	5	0.0819675	0.0162842	0.0667981	1		RE_mean_perc	s6	Continuous	1	1	6	3	3	0	0.0583276	0.196706	1		RE_mean_perc	s6	Continuous	10	10	135	116	19	0.0560282	0.0619163	0.420645	0.970291		RE_mean_perc	s6	Continuous	1	1	8	8	0	0.0345895	NaN	NA
RE_mean_perc	s7	Continuous	2	2	8	3	5	0.0437519	0.0080471	0.0566639	1		RE_mean_perc	s7	Continuous	1	1	6	3	3	0	0.0789514	0.196706	1		RE_mean_perc	s7	Continuous	10	10	135	116	19	0.118639	0.152414	0.0962688	0.649814		RE_mean_perc	s7	Continuous	1	1	8	8	0	0.0905513	NaN	NA
RP_mean_perc	Age	Continuous	0	0	10	2	8	57.5	55.25	0.89485	1		RP_mean_perc	Age	Continuous	0	0	7	6	1	49.6667	68	0.285714	1		RP_mean_perc	Age	Continuous	0	0	156	50	106	53.72	58.1604	0.0151732	0.538842		RP_mean_perc	Age	Continuous	0	0	9	5	4	42	59.25	0.190476
RP_mean_perc	Time to diagnosis (month)	Continuous	1	1	9	1	8	0	5.0625	0.17163	1		RP_mean_perc	Time to diagnosis (month)	Continuous	0	0	7	6	1	5.61	6	1	1		RP_mean_perc	Time to diagnosis (month)	Continuous	57	57	100	34	66	3.93971	5.33333	0.956118	1		RP_mean_perc	Time to diagnosis (month)	Continuous	2	2	7	4	3	4.25	7.66667	0.858427
RP_mean_perc	Age at first period	Continuous	5	5	5	2	3	12	12	1	1		RP_mean_perc	Age at first period	Continuous	2	2	5	4	1	13.25	15	0.456057	1		RP_mean_perc	Age at first period	Continuous	79	79	77	28	49	12.2857	12.8163	0.282892	0.942972		RP_mean_perc	Age at first period	Continuous	2	2	7	5	2	11.6	12.5	0.693282
RP_mean_perc	Age at menopause	Continuous	1	1	9	2	7	55.5	38.8571	0.0560066	1		RP_mean_perc	Age at menopause	Continuous	3	3	4	3	1	36.6667	51	1	1		RP_mean_perc	Age at menopause	Continuous	82	82	75	23	52	41.7826	41.2308	0.817153	1		RP_mean_perc	Age at menopause	Continuous	7	7	2	0	2	NaN	57	NA
RP_mean_perc	Number of children	Continuous	0	0	10	2	8	0	3.75	0.0426512	1		RP_mean_perc	Number of children	Continuous	0	0	7	6	1	0.5	6	0.167835	1		RP_mean_perc	Number of children	Continuous	54	54	102	37	65	2.10811	3.86154	0.00148178	0.154356		RP_mean_perc	Number of children	Continuous	2	2	7	5	2	4	2.5	0.843669
RP_mean_perc	Age at first pregnancy	Continuous	6	6	4	1	3	0	17.3333	0.637352	1		RP_mean_perc	Age at first pregnancy	Continuous	5	5	2	1	1	30	25	1	1		RP_mean_perc	Age at first pregnancy	Continuous	81	81	75	26	49	17.1923	19.3878	0.720469	1		RP_mean_perc	Age at first pregnancy	Continuous	4	4	5	3	2	25.6667	10	0.138641
RP_mean_perc	Number of neoadjuvant chemotherapy cycles	Continuous	1	1	9	2	7	0	2.57143	0.256839	1		RP_mean_perc	Number of neoadjuvant chemotherapy cycles	Continuous	0	0	7	6	1	0	0	NaN	NA		RP_mean_perc	Number of neoadjuvant chemotherapy cycles	Continuous	49	49	107	35	72	1.22857	2.20833	0.108778	0.69929		RP_mean_perc	Number of neoadjuvant chemotherapy cycles	Continuous	0	0	9	5	4	1.8	0	0.502335
RP_mean_perc	Number of adjuvant chemotherapy cycles	Continuous	2	2	8	2	6	5	3.66667	0.857136	1		RP_mean_perc	Number of adjuvant chemotherapy cycles	Continuous	0	0	7	6	1	2	6	0.386476	1		RP_mean_perc	Number of adjuvant chemotherapy cycles	Continuous	51	51	105	36	69	4.19444	3.17391	0.0907336	0.644686		RP_mean_perc	Number of adjuvant chemotherapy cycles	Continuous	0	0	9	5	4	5.2	4.25	0.681225
RP_mean_perc	CA-125U/ml	Continuous	3	3	7	2	5	188.455	2058	0.171371	1		RP_mean_perc	CA-125U/ml	Continuous	3	3	4	3	1	118.933	15893	0.5	1		RP_mean_perc	CA-125U/ml	Continuous	50	50	106	38	68	920.053	958.028	0.482907	0.970291		RP_mean_perc	CA-125U/ml	Continuous	0	0	9	5	4	303.26	1946.08	0.190476
RP_mean_perc	BMI	Continuous	2	2	8	2	6	24.75	25.1467	0.401841	1		RP_mean_perc	BMI	Continuous	4	4	4	3	1	14.65	26.57	0.5	1		RP_mean_perc	BMI	Continuous	73	73	85	28	57	24.9007	28.6637	0.711748	1		RP_mean_perc	BMI	Continuous	0	0	9	5	4	27.514	14.9675	0.389284
RP_mean_perc	HRD	Continuous	2	2	8	2	6	23.5	11	0.0714286	1		RP_mean_perc	HRD	Continuous	1	1	6	5	1	12.2	10	1	1		RP_mean_perc	HRD	Continuous	10	10	147	47	100	12.5106	11.73	0.990045	1		RP_mean_perc	HRD	Continuous	1	1	8	5	3	12.4	7.33333	0.131355
RP_mean_perc	s1	Continuous	2	2	8	2	6	0.592552	0.547425	1	1		RP_mean_perc	s1	Continuous	1	1	6	5	1	0.597775	0.291455	0.666667	1		RP_mean_perc	s1	Continuous	10	10	147	47	100	0.189312	0.163365	0.392726	0.970291		RP_mean_perc	s1	Continuous	1	1	8	5	3	0.31487	0.0848087	0.142857
RP_mean_perc	s2	Continuous	2	2	8	2	6	0.107659	0.00874832	0.566765	1		RP_mean_perc	s2	Continuous	1	1	6	5	1	0.0107497	0	1	1		RP_mean_perc	s2	Continuous	10	10	147	47	100	0.0369724	0.0441473	0.360794	0.970291		RP_mean_perc	s2	Continuous	1	1	8	5	3	0.00332471	0.0535872	0.69627
RP_mean_perc	s3	Continuous	2	2	8	2	6	0.156162	0.292223	0.428571	1		RP_mean_perc	s3	Continuous	1	1	6	5	1	0.253353	0.493471	0.666667	1		RP_mean_perc	s3	Continuous	10	10	147	47	100	0.46344	0.473814	0.529185	0.971973		RP_mean_perc	s3	Continuous	1	1	8	5	3	0.44166	0.569044	0.0714286
RP_mean_perc	s4	Continuous	2	2	8	2	6	0.0082788	0.027192	0.393153	1		RP_mean_perc	s4	Continuous	1	1	6	5	1	0.0134466	0	0.729034	1		RP_mean_perc	s4	Continuous	10	10	147	47	100	0.0135389	0.0112041	0.92654	1		RP_mean_perc	s4	Continuous	1	1	8	5	3	0	0.00941924	0.3017
RP_mean_perc	s5	Continuous	2	2	8	2	6	0.0426864	0.0721632	0.737372	1		RP_mean_perc	s5	Continuous	1	1	6	5	1	0.0610927	0.121151	1	1		RP_mean_perc	s5	Continuous	10	10	147	47	100	0.121148	0.13238	0.321875	0.966924		RP_mean_perc	s5	Continuous	1	1	8	5	3	0.119255	0.150917	0.25
RP_mean_perc	s6	Continuous	2	2	8	2	6	0.0633291	0.0334442	0.864395	1		RP_mean_perc	s6	Continuous	1	1	6	5	1	0.0308396	0.0207845	0.488422	1		RP_mean_perc	s6	Continuous	10	10	147	47	100	0.0528226	0.0575398	0.392196	0.970291		RP_mean_perc	s6	Continuous	1	1	8	5	3	0.0290856	0.0437627	0.571429
RP_mean_perc	s7	Continuous	2	2	8	2	6	0.0293326	0.0188044	1	1		RP_mean_perc	s7	Continuous	1	1	6	5	1	0.0327431	0.0731386	0.488422	1		RP_mean_perc	s7	Continuous	10	10	147	47	100	0.122766	0.11755	0.84989	1		RP_mean_perc	s7	Continuous	1	1	8	5	3	0.091805	0.0884618	1
PDL1_mean_perc	Age	Continuous	0	0	10	6	4	53.6667	58.75	0.331425	1		PDL1_mean_perc	Age	Continuous	0	0	7	0	7	NaN	52.2857	NA	NA		PDL1_mean_perc	Age	Continuous	0	0	155	61	94	57.0164	56.5532	0.944483	1		PDL1_mean_perc	Age	Continuous	0	0	9	3	6	52.3333	48.3333	0.904762
PDL1_mean_perc	Time to diagnosis (month)	Continuous	1	1	9	5	4	3	6.375	0.621283	1		PDL1_mean_perc	Time to diagnosis (month)	Continuous	0	0	7	0	7	NaN	5.66571	NA	NA		PDL1_mean_perc	Time to diagnosis (month)	Continuous	57	57	99	40	59	4.98625	4.80508	0.587329	0.980105		PDL1_mean_perc	Time to diagnosis (month)	Continuous	2	2	7	2	5	1	7.6	0.241032
PDL1_mean_perc	Age at first period	Continuous	5	5	5	5	0	12	NaN	NA	NA		PDL1_mean_perc	Age at first period	Continuous	2	2	5	0	5	NaN	13.6	NA	NA		PDL1_mean_perc	Age at first period	Continuous	79	79	76	29	47	13.3793	12.0851	0.0791031	0.627216		PDL1_mean_perc	Age at first period	Continuous	2	2	7	2	5	12.5	11.6	0.693282
PDL1_mean_perc	Age at menopause	Continuous	1	1	9	5	4	40.2	45.5	0.712155	1		PDL1_mean_perc	Age at menopause	Continuous	3	3	4	0	4	NaN	40.25	NA	NA		PDL1_mean_perc	Age at menopause	Continuous	82	82	74	28	46	46.2143	38.2391	0.323629	0.966924		PDL1_mean_perc	Age at menopause	Continuous	7	7	2	1	1	55	59	1
PDL1_mean_perc	Number of children	Continuous	0	0	10	6	4	2	4.5	0.122398	1		PDL1_mean_perc	Number of children	Continuous	0	0	7	0	7	NaN	1.28571	NA	NA		PDL1_mean_perc	Number of children	Continuous	54	54	101	38	63	3.18421	3.22222	0.652141	1		PDL1_mean_perc	Number of children	Continuous	2	2	7	2	5	8	1.8	0.114653
PDL1_mean_perc	Age at first pregnancy	Continuous	6	6	4	4	0	13	NaN	NA	NA		PDL1_mean_perc	Age at first pregnancy	Continuous	5	5	2	0	2	NaN	27.5	NA	NA		PDL1_mean_perc	Age at first pregnancy	Continuous	81	81	74	26	48	21.9231	16.6042	0.0277312	0.5428		PDL1_mean_perc	Age at first pregnancy	Continuous	4	4	5	2	3	26.5	14.6667	0.767097
PDL1_mean_perc	Number of neoadjuvant chemotherapy cycles	Continuous	1	1	9	5	4	1.2	3	0.278272	1		PDL1_mean_perc	Number of neoadjuvant chemotherapy cycles	Continuous	0	0	7	0	7	NaN	0	NA	NA		PDL1_mean_perc	Number of neoadjuvant chemotherapy cycles	Continuous	49	49	106	43	63	2.5814	1.44444	0.0762134	0.623564		PDL1_mean_perc	Number of neoadjuvant chemotherapy cycles	Continuous	0	0	9	3	6	0	1.5	0.637352
PDL1_mean_perc	Number of adjuvant chemotherapy cycles	Continuous	2	2	8	4	4	3.5	4.5	0.435678	1		PDL1_mean_perc	Number of adjuvant chemotherapy cycles	Continuous	0	0	7	0	7	NaN	2.57143	NA	NA		PDL1_mean_perc	Number of adjuvant chemotherapy cycles	Continuous	51	51	104	44	60	3.65909	3.38333	0.630886	1		PDL1_mean_perc	Number of adjuvant chemotherapy cycles	Continuous	0	0	9	3	6	4.66667	4.83333	0.665006
PDL1_mean_perc	CA-125U/ml	Continuous	3	3	7	3	4	900.303	1991.5	0.211798	1		PDL1_mean_perc	CA-125U/ml	Continuous	3	3	4	0	4	NaN	4062.45	NA	NA		PDL1_mean_perc	CA-125U/ml	Continuous	50	50	105	45	60	762.879	1093.92	0.223463	0.883613		PDL1_mean_perc	CA-125U/ml	Continuous	0	0	9	3	6	360.6	1369.8	0.714286
PDL1_mean_perc	BMI	Continuous	2	2	8	4	4	19.885	30.21	0.11021	1		PDL1_mean_perc	BMI	Continuous	4	4	4	0	4	NaN	17.63	NA	NA		PDL1_mean_perc	BMI	Continuous	73	73	84	39	45	32.0931	23.5618	0.676488	1		PDL1_mean_perc	BMI	Continuous	0	0	9	3	6	6.12	29.8467	0.0275319
PDL1_mean_perc	HRD	Continuous	2	2	8	5	3	13.8	14.6667	1	1		PDL1_mean_perc	HRD	Continuous	1	1	6	0	6	NaN	11.8333	NA	NA		PDL1_mean_perc	HRD	Continuous	10	10	146	61	85	12.0164	11.9529	0.8894	1		PDL1_mean_perc	HRD	Continuous	1	1	8	3	5	8	12	0.290901
PDL1_mean_perc	s1	Continuous	2	2	8	5	3	0.650012	0.406531	0.571429	1		PDL1_mean_perc	s1	Continuous	1	1	6	0	6	NaN	0.546722	NA	NA		PDL1_mean_perc	s1	Continuous	10	10	146	61	85	0.16255	0.179965	0.557209	0.980105		PDL1_mean_perc	s1	Continuous	1	1	8	3	5	0.147079	0.277508	0.571429
PDL1_mean_perc	s2	Continuous	2	2	8	5	3	0.0430634	0.0174966	0.494525	1		PDL1_mean_perc	s2	Continuous	1	1	6	0	6	NaN	0.00895811	NA	NA		PDL1_mean_perc	s2	Continuous	10	10	146	61	85	0.0382383	0.0438469	0.702739	1		PDL1_mean_perc	s2	Continuous	1	1	8	3	5	0.0535872	0.00332471	0.69627
PDL1_mean_perc	s3	Continuous	2	2	8	5	3	0.183739	0.382322	0.25	1		PDL1_mean_perc	s3	Continuous	1	1	6	0	6	NaN	0.293373	NA	NA		PDL1_mean_perc	s3	Continuous	10	10	146	61	85	0.473722	0.469026	0.450912	0.970291		PDL1_mean_perc	s3	Continuous	1	1	8	3	5	0.501854	0.481973	0.785714
PDL1_mean_perc	s4	Continuous	2	2	8	5	3	0.0181779	0.0296066	0.759982	1		PDL1_mean_perc	s4	Continuous	1	1	6	0	6	NaN	0.0112055	NA	NA		PDL1_mean_perc	s4	Continuous	10	10	146	61	85	0.00796983	0.0149479	0.0940088	0.649814		PDL1_mean_perc	s4	Continuous	1	1	8	3	5	0.00941924	0	0.3017
PDL1_mean_perc	s5	Continuous	2	2	8	5	3	0.0581773	0.0758217	0.548595	1		PDL1_mean_perc	s5	Continuous	1	1	6	0	6	NaN	0.0711024	NA	NA		PDL1_mean_perc	s5	Continuous	10	10	146	61	85	0.125218	0.131045	0.343972	0.970291		PDL1_mean_perc	s5	Continuous	1	1	8	3	5	0.122446	0.136337	1
PDL1_mean_perc	s6	Continuous	2	2	8	5	3	0.0350967	0.0506134	0.541193	1		PDL1_mean_perc	s6	Continuous	1	1	6	0	6	NaN	0.0291638	NA	NA		PDL1_mean_perc	s6	Continuous	10	10	146	61	85	0.0589928	0.0532017	0.345808	0.970291		PDL1_mean_perc	s6	Continuous	1	1	8	3	5	0.0382755	0.0323779	0.785714
PDL1_mean_perc	s7	Continuous	2	2	8	5	3	0.011733	0.0376087	0.112231	1		PDL1_mean_perc	s7	Continuous	1	1	6	0	6	NaN	0.0394757	NA	NA		PDL1_mean_perc	s7	Continuous	10	10	146	61	85	0.133309	0.107967	0.0681577	0.623564		PDL1_mean_perc	s7	Continuous	1	1	8	3	5	0.127339	0.0684786	0.230243
PTEN_mean_perc	Age	Continuous	0	0	10	8	2	54.625	60	0.508708	1		PTEN_mean_perc	Age	Continuous	0	0	8	4	4	49.75	54.75	0.685714	1		PTEN_mean_perc	Age	Continuous	0	0	155	134	21	56.3284	59.2381	0.231902	0.892011		PTEN_mean_perc	Age	Continuous	0	0	9	9	0	49.6667	NaN	NA
PTEN_mean_perc	Time to diagnosis (month)	Continuous	1	1	9	7	2	5	2.75	0.657866	1		PTEN_mean_perc	Time to diagnosis (month)	Continuous	0	0	8	4	4	6.75	3.665	0.467825	1		PTEN_mean_perc	Time to diagnosis (month)	Continuous	57	57	99	86	13	5.05756	3.76923	0.517218	0.970291		PTEN_mean_perc	Time to diagnosis (month)	Continuous	2	2	7	7	0	5.71429	NaN	NA
PTEN_mean_perc	Age at first period	Continuous	5	5	5	4	1	12	12	1	1		PTEN_mean_perc	Age at first period	Continuous	2	2	6	3	3	13.6667	14.3333	0.653095	1		PTEN_mean_perc	Age at first period	Continuous	79	79	76	67	9	12.7463	11.8889	0.0359006	0.5428		PTEN_mean_perc	Age at first period	Continuous	2	2	7	7	0	11.8571	NaN	NA
PTEN_mean_perc	Age at menopause	Continuous	1	1	9	7	2	40.8571	48.5	0.883133	1		PTEN_mean_perc	Age at menopause	Continuous	3	3	5	2	3	55	17	0.223543	1		PTEN_mean_perc	Age at menopause	Continuous	82	82	74	61	13	42.1148	37.3077	0.769489	1		PTEN_mean_perc	Age at menopause	Continuous	7	7	2	2	0	57	NaN	NA
PTEN_mean_perc	Number of children	Continuous	0	0	10	8	2	3	3	1	1		PTEN_mean_perc	Number of children	Continuous	0	0	8	4	4	0.25	2.5	0.121548	1		PTEN_mean_perc	Number of children	Continuous	54	54	101	89	12	3.13483	3.91667	0.686372	1		PTEN_mean_perc	Number of children	Continuous	2	2	7	7	0	3.57143	NaN	NA
PTEN_mean_perc	Age at first pregnancy	Continuous	6	6	4	3	1	17.3333	0	0.637352	1		PTEN_mean_perc	Age at first pregnancy	Continuous	5	5	3	1	2	30	22.5	0.666667	1		PTEN_mean_perc	Age at first pregnancy	Continuous	81	81	74	65	9	18.9538	15.8889	0.960251	1		PTEN_mean_perc	Age at first pregnancy	Continuous	4	4	5	5	0	19.4	NaN	NA
PTEN_mean_perc	Number of neoadjuvant chemotherapy cycles	Continuous	1	1	9	8	1	2.25	0	0.520317	1		PTEN_mean_perc	Number of neoadjuvant chemotherapy cycles	Continuous	0	0	8	4	4	0	1.5	0.453255	1		PTEN_mean_perc	Number of neoadjuvant chemotherapy cycles	Continuous	49	49	106	93	13	1.91398	1.84615	0.981902	1		PTEN_mean_perc	Number of neoadjuvant chemotherapy cycles	Continuous	0	0	9	9	0	1	NaN	NA
PTEN_mean_perc	Number of adjuvant chemotherapy cycles	Continuous	2	2	8	7	1	3.71429	6	0.4795	1		PTEN_mean_perc	Number of adjuvant chemotherapy cycles	Continuous	0	0	8	4	4	3	1.5	0.608408	1		PTEN_mean_perc	Number of adjuvant chemotherapy cycles	Continuous	51	51	104	91	13	3.41758	3.84615	0.459958	0.970291		PTEN_mean_perc	Number of adjuvant chemotherapy cycles	Continuous	0	0	9	9	0	4.77778	NaN	NA
PTEN_mean_perc	CA-125U/ml	Continuous	3	3	7	6	1	1740.48	224	0.449177	1		PTEN_mean_perc	CA-125U/ml	Continuous	3	3	5	2	3	141.9	6689.33	0.4	1		PTEN_mean_perc	CA-125U/ml	Continuous	50	50	105	90	15	970.213	837.527	0.595323	0.980105		PTEN_mean_perc	CA-125U/ml	Continuous	0	0	9	9	0	1033.4	NaN	NA
PTEN_mean_perc	BMI	Continuous	2	2	8	6	2	28.2	15.59	0.614962	1		PTEN_mean_perc	BMI	Continuous	4	4	4	3	1	14.65	26.57	0.5	1		PTEN_mean_perc	BMI	Continuous	73	73	84	74	10	24.2201	51.446	0.745373	1		PTEN_mean_perc	BMI	Continuous	0	0	9	9	0	21.9378	NaN	NA
PTEN_mean_perc	HRD	Continuous	2	2	8	6	2	16.5	7	0.285714	1		PTEN_mean_perc	HRD	Continuous	1	1	7	4	3	14.75	6.33333	0.114286	1		PTEN_mean_perc	HRD	Continuous	10	10	146	127	19	12.2913	10.5263	0.390303	0.970291		PTEN_mean_perc	HRD	Continuous	1	1	8	8	0	10.5	NaN	NA
PTEN_mean_perc	s1	Continuous	2	2	8	6	2	0.644813	0.300386	0.285714	1		PTEN_mean_perc	s1	Continuous	1	1	7	4	3	0.659968	0.313239	0.4	1		PTEN_mean_perc	s1	Continuous	10	10	146	127	19	0.167653	0.20316	0.705767	1		PTEN_mean_perc	s1	Continuous	1	1	8	8	0	0.228597	NaN	NA
PTEN_mean_perc	s2	Continuous	2	2	8	6	2	0.0414466	0.00956379	1	1		PTEN_mean_perc	s2	Continuous	1	1	7	4	3	0.0134372	0	0.563703	1		PTEN_mean_perc	s2	Continuous	10	10	146	127	19	0.0441954	0.0266958	0.321933	0.966924		PTEN_mean_perc	s2	Continuous	1	1	8	8	0	0.0221731	NaN	NA
PTEN_mean_perc	s3	Continuous	2	2	8	6	2	0.191579	0.458095	0.0714286	1		PTEN_mean_perc	s3	Continuous	1	1	7	4	3	0.190645	0.51598	0.0571429	1		PTEN_mean_perc	s3	Continuous	10	10	146	127	19	0.471405	0.462638	0.875211	1		PTEN_mean_perc	s3	Continuous	1	1	8	8	0	0.489429	NaN	NA
PTEN_mean_perc	s4	Continuous	2	2	8	6	2	0.0111224	0.0564875	0.0602981	1		PTEN_mean_perc	s4	Continuous	1	1	7	4	3	0.0168083	0	0.270289	1		PTEN_mean_perc	s4	Continuous	10	10	146	127	19	0.0126096	0.00817421	0.490555	0.970291		PTEN_mean_perc	s4	Continuous	1	1	8	8	0	0.00353221	NaN	NA
PTEN_mean_perc	s5	Continuous	2	2	8	6	2	0.0481791	0.114639	0.401841	1		PTEN_mean_perc	s5	Continuous	1	1	7	4	3	0.0396627	0.139473	0.108408	1		PTEN_mean_perc	s5	Continuous	10	10	146	127	19	0.129464	0.12408	0.683897	1		PTEN_mean_perc	s5	Continuous	1	1	8	8	0	0.131128	NaN	NA
PTEN_mean_perc	s6	Continuous	2	2	8	6	2	0.0409837	0.0407106	0.864395	1		PTEN_mean_perc	s6	Continuous	1	1	7	4	3	0.0385496	0.00692818	1	1		PTEN_mean_perc	s6	Continuous	10	10	146	127	19	0.0558433	0.0564069	0.722071	1		PTEN_mean_perc	s6	Continuous	1	1	8	8	0	0.0345895	NaN	NA
PTEN_mean_perc	s7	Continuous	2	2	8	6	2	0.021876	0.0201178	1	1		PTEN_mean_perc	s7	Continuous	1	1	7	4	3	0.0409289	0.0243795	1	1		PTEN_mean_perc	s7	Continuous	10	10	146	127	19	0.118829	0.118844	0.939637	1		PTEN_mean_perc	s7	Continuous	1	1	8	8	0	0.0905513	NaN	NA
P16_mean_perc	Age	Continuous	0	0	10	4	6	59.5	53.1667	0.235196	1		P16_mean_perc	Age	Continuous	0	0	7	1	6	54	52	0.857143	1		P16_mean_perc	Age	Continuous	0	0	153	89	64	58.764	54.1875	0.0173202	0.538842		P16_mean_perc	Age	Continuous	0	0	9	2	7	61	46.4286	0.333333
P16_mean_perc	Time to diagnosis (month)	Continuous	1	1	9	3	6	2.16667	5.66667	0.434724	1		P16_mean_perc	Time to diagnosis (month)	Continuous	0	0	7	1	6	4	5.94333	0.800838	1		P16_mean_perc	Time to diagnosis (month)	Continuous	57	57	97	51	46	5.77353	4.07609	0.136495	0.747887		P16_mean_perc	Time to diagnosis (month)	Continuous	2	2	7	1	6	0	6.66667	0.207196
P16_mean_perc	Age at first period	Continuous	5	5	5	2	3	13	11.3333	0.332922	1		P16_mean_perc	Age at first period	Continuous	2	2	5	1	4	14	13.5	1	1		P16_mean_perc	Age at first period	Continuous	79	79	74	40	34	13.2	11.9706	0.0564097	0.565962		P16_mean_perc	Age at first period	Continuous	2	2	7	1	6	14	11.5	0.20304
P16_mean_perc	Age at menopause	Continuous	1	1	9	4	5	48.25	38	0.712155	1		P16_mean_perc	Age at menopause	Continuous	3	3	4	1	3	51	36.6667	1	1		P16_mean_perc	Age at menopause	Continuous	82	82	73	39	34	47.7949	35	0.0374386	0.5428		P16_mean_perc	Age at menopause	Continuous	7	7	2	1	1	55	59	1
P16_mean_perc	Number of children	Continuous	0	0	10	4	6	3	3	1	1		P16_mean_perc	Number of children	Continuous	0	0	7	1	6	0	1.5	0.581169	1		P16_mean_perc	Number of children	Continuous	54	54	99	54	45	3.7963	2.46667	0.0205281	0.5428		P16_mean_perc	Number of children	Continuous	2	2	7	1	6	5	3.33333	0.61063
P16_mean_perc	Age at first pregnancy	Continuous	6	6	4	1	3	0	17.3333	0.637352	1		P16_mean_perc	Age at first pregnancy	Continuous	5	5	2	0	2	NaN	27.5	NA	NA		P16_mean_perc	Age at first pregnancy	Continuous	81	81	72	38	34	19.5526	17.3529	0.954811	1		P16_mean_perc	Age at first pregnancy	Continuous	4	4	5	1	4	20	19.25	0.716801
P16_mean_perc	Number of neoadjuvant chemotherapy cycles	Continuous	1	1	9	3	6	2	2	1	1		P16_mean_perc	Number of neoadjuvant chemotherapy cycles	Continuous	0	0	7	1	6	0	0	NaN	NA		P16_mean_perc	Number of neoadjuvant chemotherapy cycles	Continuous	49	49	104	55	49	2.32727	1.38776	0.0565962	0.565962		P16_mean_perc	Number of neoadjuvant chemotherapy cycles	Continuous	0	0	9	2	7	0	1.28571	0.789268
P16_mean_perc	Number of adjuvant chemotherapy cycles	Continuous	2	2	8	3	5	4	4	0.872081	1		P16_mean_perc	Number of adjuvant chemotherapy cycles	Continuous	0	0	7	1	6	6	2	0.386476	1		P16_mean_perc	Number of adjuvant chemotherapy cycles	Continuous	51	51	102	54	48	3.62963	3.25	0.49431	0.970291		P16_mean_perc	Number of adjuvant chemotherapy cycles	Continuous	0	0	9	2	7	5	4.71429	1
P16_mean_perc	CA-125U/ml	Continuous	3	3	7	3	4	1159.33	1797.23	1	1		P16_mean_perc	CA-125U/ml	Continuous	3	3	4	0	4	NaN	4062.45	NA	NA		P16_mean_perc	CA-125U/ml	Continuous	50	50	103	57	46	851.621	1036.08	0.928639	1		P16_mean_perc	CA-125U/ml	Continuous	0	0	9	2	7	387.9	1217.83	0.888889
P16_mean_perc	BMI	Continuous	2	2	8	4	4	19.9475	30.1475	0.11021	1		P16_mean_perc	BMI	Continuous	4	4	4	1	3	21.64	16.2933	1	1		P16_mean_perc	BMI	Continuous	73	73	82	45	37	29.7187	24.7873	0.455748	0.970291		P16_mean_perc	BMI	Continuous	0	0	9	2	7	0	28.2057	0.0560066
P16_mean_perc	HRD	Continuous	2	2	8	3	5	14	14.2	1	1		P16_mean_perc	HRD	Continuous	1	1	6	1	5	9	12.4	0.666667	1		P16_mean_perc	HRD	Continuous	10	10	144	85	59	12.1647	11.8644	0.910931	1		P16_mean_perc	HRD	Continuous	1	1	8	2	6	5.5	12.1667	0.177178
P16_mean_perc	s1	Continuous	2	2	8	3	5	0.261959	0.736755	0.0357143	1		P16_mean_perc	s1	Continuous	1	1	6	1	5	0.0433126	0.647404	0.333333	1		P16_mean_perc	s1	Continuous	10	10	144	85	59	0.151412	0.188832	0.0442282	0.5428		P16_mean_perc	s1	Continuous	1	1	8	2	6	0.0746437	0.279915	0.285714
P16_mean_perc	s2	Continuous	2	2	8	3	5	0.0781483	0.00667247	0.305507	1		P16_mean_perc	s2	Continuous	1	1	6	1	5	0.0537487	0	0.0736383	1		P16_mean_perc	s2	Continuous	10	10	144	85	59	0.0525215	0.0280629	0.0386894	0.5428		P16_mean_perc	s2	Continuous	1	1	8	2	6	0.0803808	0.00277059	0.382733
P16_mean_perc	s3	Continuous	2	2	8	3	5	0.409505	0.16743	0.0714286	1		P16_mean_perc	s3	Continuous	1	1	6	1	5	0.396948	0.272657	1	1		P16_mean_perc	s3	Continuous	10	10	144	85	59	0.473713	0.469232	0.779249	1		P16_mean_perc	s3	Continuous	1	1	8	2	6	0.532362	0.475118	0.428571
P16_mean_perc	s4	Continuous	2	2	8	3	5	0.0431775	0.0100354	0.12663	1		P16_mean_perc	s4	Continuous	1	1	6	1	5	0.0566449	0.00211766	0.165857	1		P16_mean_perc	s4	Continuous	10	10	144	85	59	0.0148444	0.00838913	0.0821295	0.627216		P16_mean_perc	s4	Continuous	1	1	8	2	6	0.0141289	0	0.148915
P16_mean_perc	s5	Continuous	2	2	8	3	5	0.104883	0.0407403	0.230243	1		P16_mean_perc	s5	Continuous	1	1	6	1	5	0.131432	0.0590365	0.552453	1		P16_mean_perc	s5	Continuous	10	10	144	85	59	0.132346	0.125901	0.491097	0.970291		P16_mean_perc	s5	Continuous	1	1	8	2	6	0.149783	0.12491	0.428571
P16_mean_perc	s6	Continuous	2	2	8	3	5	0.0693598	0.0238488	0.2217	1		P16_mean_perc	s6	Continuous	1	1	6	1	5	0.154198	0.00415691	0.165857	1		P16_mean_perc	s6	Continuous	10	10	144	85	59	0.0593588	0.052853	0.517488	0.970291		P16_mean_perc	s6	Continuous	1	1	8	2	6	0.0426364	0.0319072	0.857143
P16_mean_perc	s7	Continuous	2	2	8	3	5	0.0329669	0.0145181	0.633737	1		P16_mean_perc	s7	Continuous	1	1	6	1	5	0.163715	0.0146277	0.165857	1		P16_mean_perc	s7	Continuous	10	10	144	85	59	0.115804	0.12673	0.504703	0.970291		P16_mean_perc	s7	Continuous	1	1	8	2	6	0.106066	0.0853798	0.614962
EGFR_mean_perc	Age	Continuous	0	0	10	1	9	51	56.2222	0.480868	1		EGFR_mean_perc	Age	Continuous	0	0	7	3	4	45	55.25	0.228571	1		EGFR_mean_perc	Age	Continuous	0	0	155	23	132	56.913	56.7197	0.741462	1		EGFR_mean_perc	Age	Continuous	0	0	9	1	8	52	49.375	1
EGFR_mean_perc	Time to diagnosis (month)	Continuous	1	1	9	1	8	7	4.1875	0.557976	1		EGFR_mean_perc	Time to diagnosis (month)	Continuous	0	0	7	3	4	5	4.165	1	1		EGFR_mean_perc	Time to diagnosis (month)	Continuous	57	57	99	15	84	6.23333	4.66607	0.941157	1		EGFR_mean_perc	Time to diagnosis (month)	Continuous	2	2	7	1	6	10	5	0.800838
EGFR_mean_perc	Age at first period	Continuous	5	5	5	1	4	12	12	1	1		EGFR_mean_perc	Age at first period	Continuous	2	2	5	2	3	14	13.6667	1	1		EGFR_mean_perc	Age at first period	Continuous	79	79	76	12	64	13.1667	12.5	0.631623	1		EGFR_mean_perc	Age at first period	Continuous	2	2	7	0	7	NaN	11.8571	NA
EGFR_mean_perc	Age at menopause	Continuous	1	1	9	1	8	39	43	0.330899	1		EGFR_mean_perc	Age at menopause	Continuous	3	3	4	1	3	0	34	0.617075	1		EGFR_mean_perc	Age at menopause	Continuous	82	82	74	12	62	40.5833	41.4355	0.756629	1		EGFR_mean_perc	Age at menopause	Continuous	7	7	2	0	2	NaN	57	NA
EGFR_mean_perc	Number of children	Continuous	0	0	10	1	9	5	2.77778	0.279642	1		EGFR_mean_perc	Number of children	Continuous	0	0	7	3	4	1	2	1	1		EGFR_mean_perc	Number of children	Continuous	54	54	101	14	87	2.35714	3.4023	0.234566	0.892011		EGFR_mean_perc	Number of children	Continuous	2	2	7	0	7	NaN	3.57143	NA
EGFR_mean_perc	Age at first pregnancy	Continuous	6	6	4	1	3	32	6.66667	0.345779	1		EGFR_mean_perc	Age at first pregnancy	Continuous	5	5	2	1	1	20	25	1	1		EGFR_mean_perc	Age at first pregnancy	Continuous	81	81	75	13	62	14.5385	19.4839	0.42293	0.970291		EGFR_mean_perc	Age at first pregnancy	Continuous	4	4	5	0	5	NaN	19.4	NA
EGFR_mean_perc	Number of neoadjuvant chemotherapy cycles	Continuous	1	1	9	1	8	6	1.5	0.198543	1		EGFR_mean_perc	Number of neoadjuvant chemotherapy cycles	Continuous	0	0	7	3	4	2	0	0.386476	1		EGFR_mean_perc	Number of neoadjuvant chemotherapy cycles	Continuous	49	49	106	14	92	1.07143	2.03261	0.255383	0.904127		EGFR_mean_perc	Number of neoadjuvant chemotherapy cycles	Continuous	0	0	9	1	8	0	1.125	1
EGFR_mean_perc	Number of adjuvant chemotherapy cycles	Continuous	2	2	8	1	7	4	4	0.813664	1		EGFR_mean_perc	Number of adjuvant chemotherapy cycles	Continuous	0	0	7	3	4	2	3	0.838256	1		EGFR_mean_perc	Number of adjuvant chemotherapy cycles	Continuous	51	51	104	15	89	2.4	3.68539	0.13515	0.747887		EGFR_mean_perc	Number of adjuvant chemotherapy cycles	Continuous	0	0	9	1	8	6	4.625	0.516003
EGFR_mean_perc	CA-125U/ml	Continuous	3	3	7	0	7	NaN	1523.84	NA	NA		EGFR_mean_perc	CA-125U/ml	Continuous	3	3	4	2	2	2181	7983	1	1		EGFR_mean_perc	CA-125U/ml	Continuous	50	50	105	17	88	1236.69	896.787	0.261777	0.904127		EGFR_mean_perc	CA-125U/ml	Continuous	0	0	9	1	8	5096	525.575	0.222222
EGFR_mean_perc	BMI	Continuous	2	2	8	1	7	30.04	24.3343	1	1		EGFR_mean_perc	BMI	Continuous	4	4	3	1	2	22.31	24.105	1	1		EGFR_mean_perc	BMI	Continuous	73	73	84	13	71	24.8231	27.8245	0.47679	0.970291		EGFR_mean_perc	BMI	Continuous	0	0	9	1	8	33.2	20.53	0.330899
EGFR_mean_perc	HRD	Continuous	2	2	8	1	7	17	13.7143	1	1		EGFR_mean_perc	HRD	Continuous	1	1	6	3	3	11.3333	7	0.4	1		EGFR_mean_perc	HRD	Continuous	10	10	146	22	124	13.5	11.8065	0.537741	0.973704		EGFR_mean_perc	HRD	Continuous	1	1	8	1	7	11	10.4286	0.825199
EGFR_mean_perc	s1	Continuous	2	2	8	1	7	0.984814	0.497834	0.5	1		EGFR_mean_perc	s1	Continuous	1	1	6	3	3	0.666326	0.227924	0.2	1		EGFR_mean_perc	s1	Continuous	10	10	146	22	124	0.148615	0.16907	0.79796	1		EGFR_mean_perc	s1	Continuous	1	1	8	1	7	0.105139	0.246234	0.75
EGFR_mean_perc	s2	Continuous	2	2	8	1	7	0	0.0382582	0.617075	1		EGFR_mean_perc	s2	Continuous	1	1	6	3	3	0	0.0179162	0.504985	1		EGFR_mean_perc	s2	Continuous	10	10	146	22	124	0.0452376	0.0415904	0.476738	0.970291		EGFR_mean_perc	s2	Continuous	1	1	8	1	7	0	0.0253407	0.775097
EGFR_mean_perc	s3	Continuous	2	2	8	1	7	0.0151858	0.292925	0.5	1		EGFR_mean_perc	s3	Continuous	1	1	6	3	3	0.274449	0.464867	0.7	1		EGFR_mean_perc	s3	Continuous	10	10	146	22	124	0.487687	0.471242	0.578735	0.980105		EGFR_mean_perc	s3	Continuous	1	1	8	1	7	0.642407	0.467574	0.25
EGFR_mean_perc	s4	Continuous	2	2	8	1	7	0	0.0256728	0.371093	1		EGFR_mean_perc	s4	Continuous	1	1	6	3	3	0	0.0188816	0.504985	1		EGFR_mean_perc	s4	Continuous	10	10	146	22	124	0.00950326	0.0124811	0.325889	0.966924		EGFR_mean_perc	s4	Continuous	1	1	8	1	7	0	0.00403682	1
EGFR_mean_perc	s5	Continuous	2	2	8	1	7	0	0.0740503	0.272361	1		EGFR_mean_perc	s5	Continuous	1	1	6	3	3	0.0592251	0.133132	0.7	1		EGFR_mean_perc	s5	Continuous	10	10	146	22	124	0.135326	0.128667	0.753109	1		EGFR_mean_perc	s5	Continuous	1	1	8	1	7	0.153185	0.127977	0.75
EGFR_mean_perc	s6	Continuous	2	2	8	1	7	0	0.0467605	0.371093	1		EGFR_mean_perc	s6	Continuous	1	1	6	3	3	0	0.0583276	0.196706	1		EGFR_mean_perc	s6	Continuous	10	10	146	22	124	0.0512336	0.0573347	0.526588	0.971973		EGFR_mean_perc	s6	Continuous	1	1	8	1	7	0.0460154	0.0329572	0.75
EGFR_mean_perc	s7	Continuous	2	2	8	1	7	0	0.0244988	0.485499	1		EGFR_mean_perc	s7	Continuous	1	1	6	3	3	0	0.0789514	0.196706	1		EGFR_mean_perc	s7	Continuous	10	10	146	22	124	0.122398	0.119615	0.878111	1		EGFR_mean_perc	s7	Continuous	1	1	8	1	7	0.0532535	0.0958796	0.66062
PMS2_mean_perc	Age	Continuous	0	0	10	9	1	55.3333	59	0.724498	1		PMS2_mean_perc	Age	Continuous	0	0	7	6	1	52.6667	50	1	1		PMS2_mean_perc	Age	Continuous	0	0	154	151	3	56.9404	45.6667	0.0393647	0.5428		PMS2_mean_perc	Age	Continuous	0	0	9	9	0	49.6667	NaN	NA
PMS2_mean_perc	Time to diagnosis (month)	Continuous	1	1	9	8	1	5.0625	0	0.17163	1		PMS2_mean_perc	Time to diagnosis (month)	Continuous	0	0	7	6	1	6.5	0.66	0.207196	1		PMS2_mean_perc	Time to diagnosis (month)	Continuous	57	57	98	96	2	5.02552	0.25	0.0526788	0.565962		PMS2_mean_perc	Time to diagnosis (month)	Continuous	2	2	7	7	0	5.71429	NaN	NA
PMS2_mean_perc	Age at first period	Continuous	5	5	5	4	1	12.5	10	0.23568	1		PMS2_mean_perc	Age at first period	Continuous	2	2	5	5	0	13.6	NaN	NA	NA		PMS2_mean_perc	Age at first period	Continuous	79	79	75	74	1	12.6622	12	0.588313	0.980105		PMS2_mean_perc	Age at first period	Continuous	2	2	7	7	0	11.8571	NaN	NA
PMS2_mean_perc	Age at menopause	Continuous	1	1	9	8	1	40.75	57	0.173442	1		PMS2_mean_perc	Age at menopause	Continuous	3	3	4	3	1	53.6667	0	0.345779	1		PMS2_mean_perc	Age at menopause	Continuous	82	82	73	72	1	41.75	48	0.942894	1		PMS2_mean_perc	Age at menopause	Continuous	7	7	2	2	0	57	NaN	NA
PMS2_mean_perc	Number of children	Continuous	0	0	10	9	1	3.33333	0	0.207196	1		PMS2_mean_perc	Number of children	Continuous	0	0	7	6	1	1.16667	2	0.407945	1		PMS2_mean_perc	Number of children	Continuous	54	54	100	99	1	3.20202	2	0.586558	0.980105		PMS2_mean_perc	Number of children	Continuous	2	2	7	7	0	3.57143	NaN	NA
PMS2_mean_perc	Age at first pregnancy	Continuous	6	6	4	3	1	17.3333	0	0.637352	1		PMS2_mean_perc	Age at first pregnancy	Continuous	5	5	2	2	0	27.5	NaN	NA	NA		PMS2_mean_perc	Age at first pregnancy	Continuous	81	81	73	71	2	18.7887	10.5	0.405536	0.970291		PMS2_mean_perc	Age at first pregnancy	Continuous	4	4	5	5	0	19.4	NaN	NA
PMS2_mean_perc	Number of neoadjuvant chemotherapy cycles	Continuous	1	1	9	8	1	2.25	0	0.520317	1		PMS2_mean_perc	Number of neoadjuvant chemotherapy cycles	Continuous	0	0	7	6	1	0	0	NaN	NA		PMS2_mean_perc	Number of neoadjuvant chemotherapy cycles	Continuous	49	49	105	103	2	1.90291	0	0.3245	0.966924		PMS2_mean_perc	Number of neoadjuvant chemotherapy cycles	Continuous	0	0	9	9	0	1	NaN	NA
PMS2_mean_perc	Number of adjuvant chemotherapy cycles	Continuous	2	2	8	7	1	4	4	0.813664	1		PMS2_mean_perc	Number of adjuvant chemotherapy cycles	Continuous	0	0	7	6	1	3	0	0.563703	1		PMS2_mean_perc	Number of adjuvant chemotherapy cycles	Continuous	51	51	103	101	2	3.45545	4.5	0.588024	0.980105		PMS2_mean_perc	Number of adjuvant chemotherapy cycles	Continuous	0	0	9	9	0	4.77778	NaN	NA
PMS2_mean_perc	CA-125U/ml	Continuous	3	3	7	6	1	1775.67	12.91	0.207196	1		PMS2_mean_perc	CA-125U/ml	Continuous	3	3	4	4	0	4062.45	NaN	NA	NA		PMS2_mean_perc	CA-125U/ml	Continuous	50	50	104	102	2	944.678	572.5	0.905792	1		PMS2_mean_perc	CA-125U/ml	Continuous	0	0	9	9	0	1033.4	NaN	NA
PMS2_mean_perc	BMI	Continuous	2	2	8	7	1	24.8414	26.49	1	1		PMS2_mean_perc	BMI	Continuous	4	4	4	4	0	17.63	NaN	NA	NA		PMS2_mean_perc	BMI	Continuous	73	73	83	81	2	27.4777	28.73	0.380778	0.970291		PMS2_mean_perc	BMI	Continuous	0	0	9	9	0	21.9378	NaN	NA
PMS2_mean_perc	HRD	Continuous	2	2	8	7	1	13.4286	19	0.5	1		PMS2_mean_perc	HRD	Continuous	1	1	6	5	1	13.8	2	0.333333	1		PMS2_mean_perc	HRD	Continuous	10	10	145	142	3	12.1338	9	0.440145	0.970291		PMS2_mean_perc	HRD	Continuous	1	1	8	8	0	10.5	NaN	NA
PMS2_mean_perc	s1	Continuous	2	2	8	7	1	0.495665	1	0.25	1		PMS2_mean_perc	s1	Continuous	1	1	6	5	1	0.586265	0.349005	1	1		PMS2_mean_perc	s1	Continuous	10	10	145	142	3	0.170926	0.120719	0.949836	1		PMS2_mean_perc	s1	Continuous	1	1	8	8	0	0.228597	NaN	NA
PMS2_mean_perc	s2	Continuous	2	2	8	7	1	0.0382582	0	0.617075	1		PMS2_mean_perc	s2	Continuous	1	1	6	5	1	0.0107497	0	1	1		PMS2_mean_perc	s2	Continuous	10	10	145	142	3	0.042482	0.0291954	0.856836	1		PMS2_mean_perc	s2	Continuous	1	1	8	8	0	0.0221731	NaN	NA
PMS2_mean_perc	s3	Continuous	2	2	8	7	1	0.295095	0	0.25	1		PMS2_mean_perc	s3	Continuous	1	1	6	5	1	0.25121	0.504183	0.333333	1		PMS2_mean_perc	s3	Continuous	10	10	145	142	3	0.470719	0.471968	0.895018	1		PMS2_mean_perc	s3	Continuous	1	1	8	8	0	0.489429	NaN	NA
PMS2_mean_perc	s4	Continuous	2	2	8	7	1	0.0256728	0	0.371093	1		PMS2_mean_perc	s4	Continuous	1	1	6	5	1	0.0134466	0	0.729034	1		PMS2_mean_perc	s4	Continuous	10	10	145	142	3	0.0122283	0.00677165	0.887829	1		PMS2_mean_perc	s4	Continuous	1	1	8	8	0	0.00353221	NaN	NA
PMS2_mean_perc	s5	Continuous	2	2	8	7	1	0.0740503	0	0.272361	1		PMS2_mean_perc	s5	Continuous	1	1	6	5	1	0.0559604	0.146812	0.234764	1		PMS2_mean_perc	s5	Continuous	10	10	145	142	3	0.128865	0.149465	0.671817	1		PMS2_mean_perc	s5	Continuous	1	1	8	8	0	0.131128	NaN	NA
PMS2_mean_perc	s6	Continuous	2	2	8	7	1	0.0467605	0	0.371093	1		PMS2_mean_perc	s6	Continuous	1	1	6	5	1	0.0349966	0	0.729034	1		PMS2_mean_perc	s6	Continuous	10	10	145	142	3	0.0559725	0.0719122	0.415402	0.970291		PMS2_mean_perc	s6	Continuous	1	1	8	8	0	0.0345895	NaN	NA
PMS2_mean_perc	s7	Continuous	2	2	8	7	1	0.0244988	0	0.485499	1		PMS2_mean_perc	s7	Continuous	1	1	6	5	1	0.0473708	0	0.729034	1		PMS2_mean_perc	s7	Continuous	10	10	145	142	3	0.118806	0.149969	0.440068	0.970291		PMS2_mean_perc	s7	Continuous	1	1	8	8	0	0.0905513	NaN	NA
MSH2_mean_perc	Age	Continuous	0	0	10	10	0	55.7	NaN	NA	NA		MSH2_mean_perc	Age	Continuous	0	0	7	7	0	52.2857	NaN	NA	NA		MSH2_mean_perc	Age	Continuous	0	0	155	155	0	56.7226	NaN	NA	NA		MSH2_mean_perc	Age	Continuous	0	0	9	9	0	49.6667	NaN	NA
MSH2_mean_perc	Time to diagnosis (month)	Continuous	1	1	9	9	0	4.5	NaN	NA	NA		MSH2_mean_perc	Time to diagnosis (month)	Continuous	0	0	7	7	0	5.66571	NaN	NA	NA		MSH2_mean_perc	Time to diagnosis (month)	Continuous	57	57	99	99	0	4.88838	NaN	NA	NA		MSH2_mean_perc	Time to diagnosis (month)	Continuous	2	2	7	7	0	5.71429	NaN	NA
MSH2_mean_perc	Age at first period	Continuous	5	5	5	5	0	12	NaN	NA	NA		MSH2_mean_perc	Age at first period	Continuous	2	2	5	5	0	13.6	NaN	NA	NA		MSH2_mean_perc	Age at first period	Continuous	79	79	76	76	0	12.6447	NaN	NA	NA		MSH2_mean_perc	Age at first period	Continuous	2	2	7	7	0	11.8571	NaN	NA
MSH2_mean_perc	Age at menopause	Continuous	1	1	9	9	0	42.5556	NaN	NA	NA		MSH2_mean_perc	Age at menopause	Continuous	3	3	4	4	0	40.25	NaN	NA	NA		MSH2_mean_perc	Age at menopause	Continuous	82	82	74	74	0	41.2703	NaN	NA	NA		MSH2_mean_perc	Age at menopause	Continuous	7	7	2	2	0	57	NaN	NA
MSH2_mean_perc	Number of children	Continuous	0	0	10	10	0	3	NaN	NA	NA		MSH2_mean_perc	Number of children	Continuous	0	0	7	7	0	1.28571	NaN	NA	NA		MSH2_mean_perc	Number of children	Continuous	54	54	101	101	0	3.22772	NaN	NA	NA		MSH2_mean_perc	Number of children	Continuous	2	2	7	7	0	3.57143	NaN	NA
MSH2_mean_perc	Age at first pregnancy	Continuous	6	6	4	4	0	13	NaN	NA	NA		MSH2_mean_perc	Age at first pregnancy	Continuous	5	5	2	2	0	27.5	NaN	NA	NA		MSH2_mean_perc	Age at first pregnancy	Continuous	81	81	74	74	0	18.5811	NaN	NA	NA		MSH2_mean_perc	Age at first pregnancy	Continuous	4	4	5	5	0	19.4	NaN	NA
MSH2_mean_perc	Number of neoadjuvant chemotherapy cycles	Continuous	1	1	9	9	0	2	NaN	NA	NA		MSH2_mean_perc	Number of neoadjuvant chemotherapy cycles	Continuous	0	0	7	7	0	0	NaN	NA	NA		MSH2_mean_perc	Number of neoadjuvant chemotherapy cycles	Continuous	49	49	106	106	0	1.90566	NaN	NA	NA		MSH2_mean_perc	Number of neoadjuvant chemotherapy cycles	Continuous	0	0	9	9	0	1	NaN	NA
MSH2_mean_perc	Number of adjuvant chemotherapy cycles	Continuous	2	2	8	8	0	4	NaN	NA	NA		MSH2_mean_perc	Number of adjuvant chemotherapy cycles	Continuous	0	0	7	7	0	2.57143	NaN	NA	NA		MSH2_mean_perc	Number of adjuvant chemotherapy cycles	Continuous	51	51	104	104	0	3.47115	NaN	NA	NA		MSH2_mean_perc	Number of adjuvant chemotherapy cycles	Continuous	0	0	9	9	0	4.77778	NaN	NA
MSH2_mean_perc	CA-125U/ml	Continuous	3	3	7	7	0	1523.84	NaN	NA	NA		MSH2_mean_perc	CA-125U/ml	Continuous	3	3	4	4	0	4062.45	NaN	NA	NA		MSH2_mean_perc	CA-125U/ml	Continuous	50	50	105	105	0	951.258	NaN	NA	NA		MSH2_mean_perc	CA-125U/ml	Continuous	0	0	9	9	0	1033.4	NaN	NA
MSH2_mean_perc	BMI	Continuous	2	2	8	8	0	25.0475	NaN	NA	NA		MSH2_mean_perc	BMI	Continuous	4	4	4	4	0	17.63	NaN	NA	NA		MSH2_mean_perc	BMI	Continuous	73	73	84	84	0	27.4613	NaN	NA	NA		MSH2_mean_perc	BMI	Continuous	0	0	9	9	0	21.9378	NaN	NA
MSH2_mean_perc	HRD	Continuous	2	2	8	8	0	14.125	NaN	NA	NA		MSH2_mean_perc	HRD	Continuous	1	1	6	6	0	11.8333	NaN	NA	NA		MSH2_mean_perc	HRD	Continuous	10	10	146	146	0	12.0616	NaN	NA	NA		MSH2_mean_perc	HRD	Continuous	1	1	8	8	0	10.5	NaN	NA
MSH2_mean_perc	s1	Continuous	2	2	8	8	0	0.558707	NaN	NA	NA		MSH2_mean_perc	s1	Continuous	1	1	6	6	0	0.546722	NaN	NA	NA		MSH2_mean_perc	s1	Continuous	10	10	146	146	0	0.172274	NaN	NA	NA		MSH2_mean_perc	s1	Continuous	1	1	8	8	0	0.228597	NaN	NA
MSH2_mean_perc	s2	Continuous	2	2	8	8	0	0.0334759	NaN	NA	NA		MSH2_mean_perc	s2	Continuous	1	1	6	6	0	0.00895811	NaN	NA	NA		MSH2_mean_perc	s2	Continuous	10	10	146	146	0	0.0419181	NaN	NA	NA		MSH2_mean_perc	s2	Continuous	1	1	8	8	0	0.0221731	NaN	NA
MSH2_mean_perc	s3	Continuous	2	2	8	8	0	0.258208	NaN	NA	NA		MSH2_mean_perc	s3	Continuous	1	1	6	6	0	0.293373	NaN	NA	NA		MSH2_mean_perc	s3	Continuous	10	10	146	146	0	0.470264	NaN	NA	NA		MSH2_mean_perc	s3	Continuous	1	1	8	8	0	0.489429	NaN	NA
MSH2_mean_perc	s4	Continuous	2	2	8	8	0	0.0224637	NaN	NA	NA		MSH2_mean_perc	s4	Continuous	1	1	6	6	0	0.0112055	NaN	NA	NA		MSH2_mean_perc	s4	Continuous	10	10	146	146	0	0.0120324	NaN	NA	NA		MSH2_mean_perc	s4	Continuous	1	1	8	8	0	0.00353221	NaN	NA
MSH2_mean_perc	s5	Continuous	2	2	8	8	0	0.064794	NaN	NA	NA		MSH2_mean_perc	s5	Continuous	1	1	6	6	0	0.0711024	NaN	NA	NA		MSH2_mean_perc	s5	Continuous	10	10	146	146	0	0.128763	NaN	NA	NA		MSH2_mean_perc	s5	Continuous	1	1	8	8	0	0.131128	NaN	NA
MSH2_mean_perc	s6	Continuous	2	2	8	8	0	0.0409154	NaN	NA	NA		MSH2_mean_perc	s6	Continuous	1	1	6	6	0	0.0291638	NaN	NA	NA		MSH2_mean_perc	s6	Continuous	10	10	146	146	0	0.0559166	NaN	NA	NA		MSH2_mean_perc	s6	Continuous	1	1	8	8	0	0.0345895	NaN	NA
MSH2_mean_perc	s7	Continuous	2	2	8	8	0	0.0214364	NaN	NA	NA		MSH2_mean_perc	s7	Continuous	1	1	6	6	0	0.0394757	NaN	NA	NA		MSH2_mean_perc	s7	Continuous	10	10	146	146	0	0.118831	NaN	NA	NA		MSH2_mean_perc	s7	Continuous	1	1	8	8	0	0.0905513	NaN	NA
MSH6_mean_perc	Age	Continuous	0	0	10	10	0	55.7	NaN	NA	NA		MSH6_mean_perc	Age	Continuous	0	0	7	7	0	52.2857	NaN	NA	NA		MSH6_mean_perc	Age	Continuous	0	0	155	151	4	56.9205	49.25	0.192129	0.823784		MSH6_mean_perc	Age	Continuous	0	0	9	9	0	49.6667	NaN	NA
MSH6_mean_perc	Time to diagnosis (month)	Continuous	1	1	9	9	0	4.5	NaN	NA	NA		MSH6_mean_perc	Time to diagnosis (month)	Continuous	0	0	7	7	0	5.66571	NaN	NA	NA		MSH6_mean_perc	Time to diagnosis (month)	Continuous	57	57	99	97	2	4.9067	4	0.841004	1		MSH6_mean_perc	Time to diagnosis (month)	Continuous	2	2	7	7	0	5.71429	NaN	NA
MSH6_mean_perc	Age at first period	Continuous	5	5	5	5	0	12	NaN	NA	NA		MSH6_mean_perc	Age at first period	Continuous	2	2	5	5	0	13.6	NaN	NA	NA		MSH6_mean_perc	Age at first period	Continuous	79	79	76	74	2	12.6757	11.5	0.202741	0.855314		MSH6_mean_perc	Age at first period	Continuous	2	2	7	7	0	11.8571	NaN	NA
MSH6_mean_perc	Age at menopause	Continuous	1	1	9	9	0	42.5556	NaN	NA	NA		MSH6_mean_perc	Age at menopause	Continuous	3	3	4	4	0	40.25	NaN	NA	NA		MSH6_mean_perc	Age at menopause	Continuous	82	82	74	72	2	41.6944	26	0.906536	1		MSH6_mean_perc	Age at menopause	Continuous	7	7	2	2	0	57	NaN	NA
MSH6_mean_perc	Number of children	Continuous	0	0	10	10	0	3	NaN	NA	NA		MSH6_mean_perc	Number of children	Continuous	0	0	7	7	0	1.28571	NaN	NA	NA		MSH6_mean_perc	Number of children	Continuous	54	54	101	99	2	3.21212	4	0.892034	1		MSH6_mean_perc	Number of children	Continuous	2	2	7	7	0	3.57143	NaN	NA
MSH6_mean_perc	Age at first pregnancy	Continuous	6	6	4	4	0	13	NaN	NA	NA		MSH6_mean_perc	Age at first pregnancy	Continuous	5	5	2	2	0	27.5	NaN	NA	NA		MSH6_mean_perc	Age at first pregnancy	Continuous	81	81	74	72	2	18.7917	11	0.513794	0.970291		MSH6_mean_perc	Age at first pregnancy	Continuous	4	4	5	5	0	19.4	NaN	NA
MSH6_mean_perc	Number of neoadjuvant chemotherapy cycles	Continuous	1	1	9	9	0	2	NaN	NA	NA		MSH6_mean_perc	Number of neoadjuvant chemotherapy cycles	Continuous	0	0	7	7	0	0	NaN	NA	NA		MSH6_mean_perc	Number of neoadjuvant chemotherapy cycles	Continuous	49	49	106	105	1	1.92381	0	0.488445	0.970291		MSH6_mean_perc	Number of neoadjuvant chemotherapy cycles	Continuous	0	0	9	9	0	1	NaN	NA
MSH6_mean_perc	Number of adjuvant chemotherapy cycles	Continuous	2	2	8	8	0	4	NaN	NA	NA		MSH6_mean_perc	Number of adjuvant chemotherapy cycles	Continuous	0	0	7	7	0	2.57143	NaN	NA	NA		MSH6_mean_perc	Number of adjuvant chemotherapy cycles	Continuous	51	51	104	103	1	3.4466	6	0.319825	0.966924		MSH6_mean_perc	Number of adjuvant chemotherapy cycles	Continuous	0	0	9	9	0	4.77778	NaN	NA
MSH6_mean_perc	CA-125U/ml	Continuous	3	3	7	7	0	1523.84	NaN	NA	NA		MSH6_mean_perc	CA-125U/ml	Continuous	3	3	4	4	0	4062.45	NaN	NA	NA		MSH6_mean_perc	CA-125U/ml	Continuous	50	50	105	102	3	972.924	214.633	0.11923	0.706303		MSH6_mean_perc	CA-125U/ml	Continuous	0	0	9	9	0	1033.4	NaN	NA
MSH6_mean_perc	BMI	Continuous	2	2	8	8	0	25.0475	NaN	NA	NA		MSH6_mean_perc	BMI	Continuous	4	4	4	4	0	17.63	NaN	NA	NA		MSH6_mean_perc	BMI	Continuous	73	73	84	82	2	27.4259	28.915	0.355144	0.970291		MSH6_mean_perc	BMI	Continuous	0	0	9	9	0	21.9378	NaN	NA
MSH6_mean_perc	HRD	Continuous	2	2	8	8	0	14.125	NaN	NA	NA		MSH6_mean_perc	HRD	Continuous	1	1	6	6	0	11.8333	NaN	NA	NA		MSH6_mean_perc	HRD	Continuous	10	10	146	142	4	11.9859	14.75	0.665627	1		MSH6_mean_perc	HRD	Continuous	1	1	8	8	0	10.5	NaN	NA
MSH6_mean_perc	s1	Continuous	2	2	8	8	0	0.558707	NaN	NA	NA		MSH6_mean_perc	s1	Continuous	1	1	6	6	0	0.546722	NaN	NA	NA		MSH6_mean_perc	s1	Continuous	10	10	146	142	4	0.172233	0.173726	0.740057	1		MSH6_mean_perc	s1	Continuous	1	1	8	8	0	0.228597	NaN	NA
MSH6_mean_perc	s2	Continuous	2	2	8	8	0	0.0334759	NaN	NA	NA		MSH6_mean_perc	s2	Continuous	1	1	6	6	0	0.00895811	NaN	NA	NA		MSH6_mean_perc	s2	Continuous	10	10	146	142	4	0.042482	0.0218966	0.587405	0.980105		MSH6_mean_perc	s2	Continuous	1	1	8	8	0	0.0221731	NaN	NA
MSH6_mean_perc	s3	Continuous	2	2	8	8	0	0.258208	NaN	NA	NA		MSH6_mean_perc	s3	Continuous	1	1	6	6	0	0.293373	NaN	NA	NA		MSH6_mean_perc	s3	Continuous	10	10	146	142	4	0.468995	0.515332	0.778154	1		MSH6_mean_perc	s3	Continuous	1	1	8	8	0	0.489429	NaN	NA
MSH6_mean_perc	s4	Continuous	2	2	8	8	0	0.0224637	NaN	NA	NA		MSH6_mean_perc	s4	Continuous	1	1	6	6	0	0.0112055	NaN	NA	NA		MSH6_mean_perc	s4	Continuous	10	10	146	142	4	0.0122709	0.00356669	0.556201	0.980105		MSH6_mean_perc	s4	Continuous	1	1	8	8	0	0.00353221	NaN	NA
MSH6_mean_perc	s5	Continuous	2	2	8	8	0	0.064794	NaN	NA	NA		MSH6_mean_perc	s5	Continuous	1	1	6	6	0	0.0711024	NaN	NA	NA		MSH6_mean_perc	s5	Continuous	10	10	146	142	4	0.129419	0.105495	0.39135	0.970291		MSH6_mean_perc	s5	Continuous	1	1	8	8	0	0.131128	NaN	NA
MSH6_mean_perc	s6	Continuous	2	2	8	8	0	0.0409154	NaN	NA	NA		MSH6_mean_perc	s6	Continuous	1	1	6	6	0	0.0291638	NaN	NA	NA		MSH6_mean_perc	s6	Continuous	10	10	146	142	4	0.0564969	0.0353155	0.32143	0.966924		MSH6_mean_perc	s6	Continuous	1	1	8	8	0	0.0345895	NaN	NA
MSH6_mean_perc	s7	Continuous	2	2	8	8	0	0.0214364	NaN	NA	NA		MSH6_mean_perc	s7	Continuous	1	1	6	6	0	0.0394757	NaN	NA	NA		MSH6_mean_perc	s7	Continuous	10	10	146	142	4	0.118104	0.144668	0.593152	0.980105		MSH6_mean_perc	s7	Continuous	1	1	8	8	0	0.0905513	NaN	NA
MLH1_mean_perc	Age	Continuous	0	0	10	9	1	55.3333	59	0.724498	1		MLH1_mean_perc	Age	Continuous	0	0	8	6	2	52.6667	51	1	1		MLH1_mean_perc	Age	Continuous	0	0	154	153	1	56.902	44	0.156156	0.781569		MLH1_mean_perc	Age	Continuous	0	0	9	9	0	49.6667	NaN	NA
MLH1_mean_perc	Time to diagnosis (month)	Continuous	1	1	9	8	1	5.0625	0	0.17163	1		MLH1_mean_perc	Time to diagnosis (month)	Continuous	0	0	8	6	2	6.5	1.33	0.131296	1		MLH1_mean_perc	Time to diagnosis (month)	Continuous	57	57	98	98	0	4.93827	NaN	NA	NA		MLH1_mean_perc	Time to diagnosis (month)	Continuous	2	2	7	7	0	5.71429	NaN	NA
MLH1_mean_perc	Age at first period	Continuous	5	5	5	4	1	12.5	10	0.23568	1		MLH1_mean_perc	Age at first period	Continuous	2	2	6	5	1	13.6	16	0.2278	1		MLH1_mean_perc	Age at first period	Continuous	79	79	76	76	0	12.6447	NaN	NA	NA		MLH1_mean_perc	Age at first period	Continuous	2	2	7	7	0	11.8571	NaN	NA
MLH1_mean_perc	Age at menopause	Continuous	1	1	9	8	1	40.75	57	0.173442	1		MLH1_mean_perc	Age at menopause	Continuous	3	3	5	3	2	53.6667	0	0.128147	1		MLH1_mean_perc	Age at menopause	Continuous	82	82	74	74	0	41.2703	NaN	NA	NA		MLH1_mean_perc	Age at menopause	Continuous	7	7	2	2	0	57	NaN	NA
MLH1_mean_perc	Number of children	Continuous	0	0	10	9	1	3.33333	0	0.207196	1		MLH1_mean_perc	Number of children	Continuous	0	0	8	6	2	1.16667	2	0.210758	1		MLH1_mean_perc	Number of children	Continuous	54	54	101	101	0	3.22772	NaN	NA	NA		MLH1_mean_perc	Number of children	Continuous	2	2	7	7	0	3.57143	NaN	NA
MLH1_mean_perc	Age at first pregnancy	Continuous	6	6	4	3	1	17.3333	0	0.637352	1		MLH1_mean_perc	Age at first pregnancy	Continuous	5	5	3	2	1	27.5	20	0.666667	1		MLH1_mean_perc	Age at first pregnancy	Continuous	81	81	73	73	0	18.8356	NaN	NA	NA		MLH1_mean_perc	Age at first pregnancy	Continuous	4	4	5	5	0	19.4	NaN	NA
MLH1_mean_perc	Number of neoadjuvant chemotherapy cycles	Continuous	1	1	9	8	1	2.25	0	0.520317	1		MLH1_mean_perc	Number of neoadjuvant chemotherapy cycles	Continuous	0	0	8	6	2	0	3	0.148915	1		MLH1_mean_perc	Number of neoadjuvant chemotherapy cycles	Continuous	49	49	105	105	0	1.92381	NaN	NA	NA		MLH1_mean_perc	Number of neoadjuvant chemotherapy cycles	Continuous	0	0	9	9	0	1	NaN	NA
MLH1_mean_perc	Number of adjuvant chemotherapy cycles	Continuous	2	2	8	7	1	4	4	0.813664	1		MLH1_mean_perc	Number of adjuvant chemotherapy cycles	Continuous	0	0	8	6	2	3	0	0.324127	1		MLH1_mean_perc	Number of adjuvant chemotherapy cycles	Continuous	51	51	103	103	0	3.47573	NaN	NA	NA		MLH1_mean_perc	Number of adjuvant chemotherapy cycles	Continuous	0	0	9	9	0	4.77778	NaN	NA
MLH1_mean_perc	CA-125U/ml	Continuous	3	3	7	6	1	1775.67	12.91	0.207196	1		MLH1_mean_perc	CA-125U/ml	Continuous	3	3	5	4	1	4062.45	4102	0.8	1		MLH1_mean_perc	CA-125U/ml	Continuous	50	50	105	104	1	955.597	500	0.947388	1		MLH1_mean_perc	CA-125U/ml	Continuous	0	0	9	9	0	1033.4	NaN	NA
MLH1_mean_perc	BMI	Continuous	2	2	8	7	1	24.8414	26.49	1	1		MLH1_mean_perc	BMI	Continuous	4	4	4	4	0	17.63	NaN	NA	NA		MLH1_mean_perc	BMI	Continuous	73	73	84	83	1	27.4207	30.83	0.32203	0.966924		MLH1_mean_perc	BMI	Continuous	0	0	9	9	0	21.9378	NaN	NA
MLH1_mean_perc	HRD	Continuous	2	2	8	7	1	13.4286	19	0.5	1		MLH1_mean_perc	HRD	Continuous	1	1	7	5	2	13.8	4.5	0.0952381	1		MLH1_mean_perc	HRD	Continuous	10	10	145	144	1	12.125	10	0.701884	1		MLH1_mean_perc	HRD	Continuous	1	1	8	8	0	10.5	NaN	NA
MLH1_mean_perc	s1	Continuous	2	2	8	7	1	0.495665	1	0.25	1		MLH1_mean_perc	s1	Continuous	1	1	7	5	2	0.586265	0.324131	0.857143	1		MLH1_mean_perc	s1	Continuous	10	10	145	144	1	0.172706	0.152142	0.894783	1		MLH1_mean_perc	s1	Continuous	1	1	8	8	0	0.228597	NaN	NA
MLH1_mean_perc	s2	Continuous	2	2	8	7	1	0.0382582	0	0.617075	1		MLH1_mean_perc	s2	Continuous	1	1	7	5	2	0.0107497	0	0.75183	1		MLH1_mean_perc	s2	Continuous	10	10	145	144	1	0.041892	0.0875863	0.219571	0.883613		MLH1_mean_perc	s2	Continuous	1	1	8	8	0	0.0221731	NaN	NA
MLH1_mean_perc	s3	Continuous	2	2	8	7	1	0.295095	0	0.25	1		MLH1_mean_perc	s3	Continuous	1	1	7	5	2	0.25121	0.527235	0.0952381	1		MLH1_mean_perc	s3	Continuous	10	10	145	144	1	0.470279	0.441921	0.558327	0.980105		MLH1_mean_perc	s3	Continuous	1	1	8	8	0	0.489429	NaN	NA
MLH1_mean_perc	s4	Continuous	2	2	8	7	1	0.0256728	0	0.371093	1		MLH1_mean_perc	s4	Continuous	1	1	7	5	2	0.0134466	0	0.468717	1		MLH1_mean_perc	s4	Continuous	10	10	145	144	1	0.0121995	0	0.502389	0.970291		MLH1_mean_perc	s4	Continuous	1	1	8	8	0	0.00353221	NaN	NA
MLH1_mean_perc	s5	Continuous	2	2	8	7	1	0.0740503	0	0.272361	1		MLH1_mean_perc	s5	Continuous	1	1	7	5	2	0.0559604	0.148634	0.0786429	1		MLH1_mean_perc	s5	Continuous	10	10	145	144	1	0.129163	0.0479654	0.162223	0.781569		MLH1_mean_perc	s5	Continuous	1	1	8	8	0	0.131128	NaN	NA
MLH1_mean_perc	s6	Continuous	2	2	8	7	1	0.0467605	0	0.371093	1		MLH1_mean_perc	s6	Continuous	1	1	7	5	2	0.0349966	0	0.468717	1		MLH1_mean_perc	s6	Continuous	10	10	145	144	1	0.0558722	0.0429581	0.764632	1		MLH1_mean_perc	s6	Continuous	1	1	8	8	0	0.0345895	NaN	NA
MLH1_mean_perc	s7	Continuous	2	2	8	7	1	0.0244988	0	0.485499	1		MLH1_mean_perc	s7	Continuous	1	1	7	5	2	0.0473708	0	0.468717	1		MLH1_mean_perc	s7	Continuous	10	10	145	144	1	0.117888	0.227427	0.161591	0.781569		MLH1_mean_perc	s7	Continuous	1	1	8	8	0	0.0905513	NaN	NA
HER2_QS	Age	Continuous	0	0	9	1	8	55	56.375	0.554602	1		HER2_QS	Age	Continuous	0	0	7	1	6	62	50.6667	0.571429	1		HER2_QS	Age	Continuous	0	0	157	12	145	61	56.4897	0.0753443	0.623564		HER2_QS	Age	Continuous	0	0	9	1	8	66	47.625	0.444444
HER2_QS	Time to diagnosis (month)	Continuous	1	1	8	1	7	0.5	4.71429	0.376992	1		HER2_QS	Time to diagnosis (month)	Continuous	0	0	7	1	6	10	4.94333	0.449177	1		HER2_QS	Time to diagnosis (month)	Continuous	57	57	101	6	95	5.5	4.79947	0.192216	0.823784		HER2_QS	Time to diagnosis (month)	Continuous	2	2	7	0	7	NaN	5.71429	NA
HER2_QS	Age at first period	Continuous	5	5	4	0	4	NaN	12	NA	NA		HER2_QS	Age at first period	Continuous	2	2	5	1	4	15	13.25	0.456057	1		HER2_QS	Age at first period	Continuous	79	79	78	2	76	12	12.6447	0.4686	0.970291		HER2_QS	Age at first period	Continuous	2	2	7	0	7	NaN	11.8571	NA
HER2_QS	Age at menopause	Continuous	1	1	8	1	7	46	42.5714	0.66062	1		HER2_QS	Age at menopause	Continuous	3	3	4	1	3	59	34	0.345779	1		HER2_QS	Age at menopause	Continuous	82	82	75	5	70	39.8	41.5143	0.563947	0.980105		HER2_QS	Age at menopause	Continuous	7	7	2	0	2	NaN	57	NA
HER2_QS	Number of children	Continuous	0	0	9	1	8	4	2.625	0.68447	1		HER2_QS	Number of children	Continuous	0	0	7	1	6	0	1.5	0.581169	1		HER2_QS	Number of children	Continuous	54	54	103	6	97	1.66667	3.38144	0.120333	0.706303		HER2_QS	Number of children	Continuous	2	2	7	0	7	NaN	3.57143	NA
HER2_QS	Age at first pregnancy	Continuous	6	6	3	0	3	NaN	6.66667	NA	NA		HER2_QS	Age at first pregnancy	Continuous	5	5	2	1	1	30	25	1	1		HER2_QS	Age at first pregnancy	Continuous	81	81	76	4	72	4.5	19.4028	0.0141495	0.538842		HER2_QS	Age at first pregnancy	Continuous	4	4	5	0	5	NaN	19.4	NA
HER2_QS	Number of neoadjuvant chemotherapy cycles	Continuous	1	1	8	1	7	0	1.71429	0.614295	1		HER2_QS	Number of neoadjuvant chemotherapy cycles	Continuous	0	0	7	1	6	0	0	NaN	NA		HER2_QS	Number of neoadjuvant chemotherapy cycles	Continuous	49	49	108	6	102	4.33333	1.78431	0.167893	0.781569		HER2_QS	Number of neoadjuvant chemotherapy cycles	Continuous	0	0	9	1	8	0	1.125	1
HER2_QS	Number of adjuvant chemotherapy cycles	Continuous	2	2	7	1	6	6	3.66667	0.576999	1		HER2_QS	Number of adjuvant chemotherapy cycles	Continuous	0	0	7	1	6	0	3	0.563703	1		HER2_QS	Number of adjuvant chemotherapy cycles	Continuous	51	51	106	6	100	2	3.58	0.178919	0.791938		HER2_QS	Number of adjuvant chemotherapy cycles	Continuous	0	0	9	1	8	4	4.875	0.516003
HER2_QS	CA-125U/ml	Continuous	3	3	7	1	6	224	1740.48	0.449177	1		HER2_QS	CA-125U/ml	Continuous	3	3	4	1	3	23.8	5408.67	0.5	1		HER2_QS	CA-125U/ml	Continuous	50	50	107	6	101	1200.47	978.931	0.645233	1		HER2_QS	CA-125U/ml	Continuous	0	0	9	1	8	766	1066.83	0.666667
HER2_QS	BMI	Continuous	2	2	7	1	6	31.18	23.1933	0.800838	1		HER2_QS	BMI	Continuous	4	4	4	1	3	0	23.5067	0.5	1		HER2_QS	BMI	Continuous	73	73	85	3	82	15.86	27.8472	0.215335	0.883613		HER2_QS	BMI	Continuous	0	0	9	1	8	0	24.68	0.243305
HER2_QS	HRD	Continuous	2	2	7	1	6	11	14.1667	0.857143	1		HER2_QS	HRD	Continuous	1	1	6	1	5	23	9.6	0.333333	1		HER2_QS	HRD	Continuous	10	10	148	12	136	10.1667	12.1471	0.460138	0.970291		HER2_QS	HRD	Continuous	1	1	8	1	7	0	12	0.185112
HER2_QS	s1	Continuous	2	2	7	1	6	0.287001	0.532973	0.571429	1		HER2_QS	s1	Continuous	1	1	6	1	5	0.896837	0.476699	0.666667	1		HER2_QS	s1	Continuous	10	10	148	12	136	0.0901685	0.18363	0.118292	0.706303		HER2_QS	s1	Continuous	1	1	8	1	7	0.149287	0.239927	1
HER2_QS	s2	Continuous	2	2	7	1	6	0.0191276	0.0414466	0.782672	1		HER2_QS	s2	Continuous	1	1	6	1	5	0	0.0107497	1	1		HER2_QS	s2	Continuous	10	10	148	12	136	0.0720851	0.038878	0.264541	0.904127		HER2_QS	s2	Continuous	1	1	8	1	7	0	0.0253407	0.775097
HER2_QS	s3	Continuous	2	2	7	1	6	0.487424	0.260509	0.285714	1		HER2_QS	s3	Continuous	1	1	6	1	5	0.0925747	0.333532	0.666667	1		HER2_QS	s3	Continuous	10	10	148	12	136	0.536933	0.462221	0.0177454	0.538842		HER2_QS	s3	Continuous	1	1	8	1	7	0.56139	0.479148	0.5
HER2_QS	s4	Continuous	2	2	7	1	6	0.0694684	0.0183735	0.207196	1		HER2_QS	s4	Continuous	1	1	6	1	5	0.0105883	0.011329	0.488422	1		HER2_QS	s4	Continuous	10	10	148	12	136	0.0069636	0.0123027	0.499169	0.970291		HER2_QS	s4	Continuous	1	1	8	1	7	0	0.00403682	1
HER2_QS	s5	Continuous	2	2	7	1	6	0.0641473	0.0757008	0.857143	1		HER2_QS	s5	Continuous	1	1	6	1	5	0	0.0853229	0.372858	1		HER2_QS	s5	Continuous	10	10	148	12	136	0.142591	0.126891	0.280889	0.942972		HER2_QS	s5	Continuous	1	1	8	1	7	0.154511	0.127788	0.5
HER2_QS	s6	Continuous	2	2	7	1	6	0.0325958	0.0491213	0.800838	1		HER2_QS	s6	Continuous	1	1	6	1	5	0	0.0349966	0.729034	1		HER2_QS	s6	Continuous	10	10	148	12	136	0.0561859	0.055606	0.824404	1		HER2_QS	s6	Continuous	1	1	8	1	7	0.062668	0.0305783	0.5
HER2_QS	s7	Continuous	2	2	7	1	6	0.0402355	0.021876	0.795298	1		HER2_QS	s7	Continuous	1	1	6	1	5	0	0.0473708	0.729034	1		HER2_QS	s7	Continuous	10	10	148	12	136	0.0950721	0.120472	0.257273	0.904127		HER2_QS	s7	Continuous	1	1	8	1	7	0.0721434	0.093181	1
CLASSIF_ERBB2	Age	Continuous	0	0	9	1	8	55	56.375	0.554602	1		CLASSIF_ERBB2	Age	Continuous	0	0	7	0	7	NaN	52.2857	NA	NA		CLASSIF_ERBB2	Age	Continuous	0	0	157	3	154	65	56.6753	0.161977	0.781569		CLASSIF_ERBB2	Age	Continuous	0	0	9	0	9	NaN	49.6667	NA
CLASSIF_ERBB2	Time to diagnosis (month)	Continuous	1	1	8	1	7	0.5	4.71429	0.376992	1		CLASSIF_ERBB2	Time to diagnosis (month)	Continuous	0	0	7	0	7	NaN	5.66571	NA	NA		CLASSIF_ERBB2	Time to diagnosis (month)	Continuous	57	57	101	2	99	2	4.89848	0.758613	1		CLASSIF_ERBB2	Time to diagnosis (month)	Continuous	2	2	7	0	7	NaN	5.71429	NA
CLASSIF_ERBB2	Age at first period	Continuous	5	5	4	0	4	NaN	12	NA	NA		CLASSIF_ERBB2	Age at first period	Continuous	2	2	5	0	5	NaN	13.6	NA	NA		CLASSIF_ERBB2	Age at first period	Continuous	79	79	78	0	78	NaN	12.6282	NA	NA		CLASSIF_ERBB2	Age at first period	Continuous	2	2	7	0	7	NaN	11.8571	NA
CLASSIF_ERBB2	Age at menopause	Continuous	1	1	8	1	7	46	42.5714	0.66062	1		CLASSIF_ERBB2	Age at menopause	Continuous	3	3	4	0	4	NaN	40.25	NA	NA		CLASSIF_ERBB2	Age at menopause	Continuous	82	82	75	1	74	48	41.3108	0.944422	1		CLASSIF_ERBB2	Age at menopause	Continuous	7	7	2	0	2	NaN	57	NA
CLASSIF_ERBB2	Number of children	Continuous	0	0	9	1	8	4	2.625	0.68447	1		CLASSIF_ERBB2	Number of children	Continuous	0	0	7	0	7	NaN	1.28571	NA	NA		CLASSIF_ERBB2	Number of children	Continuous	54	54	103	1	102	0	3.31373	0.178739	0.791938		CLASSIF_ERBB2	Number of children	Continuous	2	2	7	0	7	NaN	3.57143	NA
CLASSIF_ERBB2	Age at first pregnancy	Continuous	6	6	3	0	3	NaN	6.66667	NA	NA		CLASSIF_ERBB2	Age at first pregnancy	Continuous	5	5	2	0	2	NaN	27.5	NA	NA		CLASSIF_ERBB2	Age at first pregnancy	Continuous	81	81	76	1	75	0	18.8667	0.155773	0.781569		CLASSIF_ERBB2	Age at first pregnancy	Continuous	4	4	5	0	5	NaN	19.4	NA
CLASSIF_ERBB2	Number of neoadjuvant chemotherapy cycles	Continuous	1	1	8	1	7	0	1.71429	0.614295	1		CLASSIF_ERBB2	Number of neoadjuvant chemotherapy cycles	Continuous	0	0	7	0	7	NaN	0	NA	NA		CLASSIF_ERBB2	Number of neoadjuvant chemotherapy cycles	Continuous	49	49	108	2	106	4.5	1.87736	0.398958	0.970291		CLASSIF_ERBB2	Number of neoadjuvant chemotherapy cycles	Continuous	0	0	9	0	9	NaN	1	NA
CLASSIF_ERBB2	Number of adjuvant chemotherapy cycles	Continuous	2	2	7	1	6	6	3.66667	0.576999	1		CLASSIF_ERBB2	Number of adjuvant chemotherapy cycles	Continuous	0	0	7	0	7	NaN	2.57143	NA	NA		CLASSIF_ERBB2	Number of adjuvant chemotherapy cycles	Continuous	51	51	106	2	104	1.5	3.52885	0.298423	0.966924		CLASSIF_ERBB2	Number of adjuvant chemotherapy cycles	Continuous	0	0	9	0	9	NaN	4.77778	NA
CLASSIF_ERBB2	CA-125U/ml	Continuous	3	3	7	1	6	224	1740.48	0.449177	1		CLASSIF_ERBB2	CA-125U/ml	Continuous	3	3	4	0	4	NaN	4062.45	NA	NA		CLASSIF_ERBB2	CA-125U/ml	Continuous	50	50	107	2	105	2766.03	957.551	0.0492149	0.553667		CLASSIF_ERBB2	CA-125U/ml	Continuous	0	0	9	0	9	NaN	1033.4	NA
CLASSIF_ERBB2	BMI	Continuous	2	2	7	1	6	31.18	23.1933	0.800838	1		CLASSIF_ERBB2	BMI	Continuous	4	4	4	0	4	NaN	17.63	NA	NA		CLASSIF_ERBB2	BMI	Continuous	73	73	85	1	84	27.3	27.4256	0.728894	1		CLASSIF_ERBB2	BMI	Continuous	0	0	9	0	9	NaN	21.9378	NA
CLASSIF_ERBB2	HRD	Continuous	2	2	7	1	6	11	14.1667	0.857143	1		CLASSIF_ERBB2	HRD	Continuous	1	1	6	0	6	NaN	11.8333	NA	NA		CLASSIF_ERBB2	HRD	Continuous	10	10	148	3	145	5.66667	12.1172	0.112433	0.705976		CLASSIF_ERBB2	HRD	Continuous	1	1	8	0	8	NaN	10.5	NA
CLASSIF_ERBB2	s1	Continuous	2	2	7	1	6	0.287001	0.532973	0.571429	1		CLASSIF_ERBB2	s1	Continuous	1	1	6	0	6	NaN	0.546722	NA	NA		CLASSIF_ERBB2	s1	Continuous	10	10	148	3	145	0.0381771	0.178904	0.177513	0.791938		CLASSIF_ERBB2	s1	Continuous	1	1	8	0	8	NaN	0.228597	NA
CLASSIF_ERBB2	s2	Continuous	2	2	7	1	6	0.0191276	0.0414466	0.782672	1		CLASSIF_ERBB2	s2	Continuous	1	1	6	0	6	NaN	0.00895811	NA	NA		CLASSIF_ERBB2	s2	Continuous	10	10	148	3	145	0.139985	0.0395343	0.103011	0.678367		CLASSIF_ERBB2	s2	Continuous	1	1	8	0	8	NaN	0.0221731	NA
CLASSIF_ERBB2	s3	Continuous	2	2	7	1	6	0.487424	0.260509	0.285714	1		CLASSIF_ERBB2	s3	Continuous	1	1	6	0	6	NaN	0.293373	NA	NA		CLASSIF_ERBB2	s3	Continuous	10	10	148	3	145	0.50189	0.467583	0.744	1		CLASSIF_ERBB2	s3	Continuous	1	1	8	0	8	NaN	0.489429	NA
CLASSIF_ERBB2	s4	Continuous	2	2	7	1	6	0.0694684	0.0183735	0.207196	1		CLASSIF_ERBB2	s4	Continuous	1	1	6	0	6	NaN	0.0112055	NA	NA		CLASSIF_ERBB2	s4	Continuous	10	10	148	3	145	0.00720871	0.0119663	0.96085	1		CLASSIF_ERBB2	s4	Continuous	1	1	8	0	8	NaN	0.00353221	NA
CLASSIF_ERBB2	s5	Continuous	2	2	7	1	6	0.0641473	0.0757008	0.857143	1		CLASSIF_ERBB2	s5	Continuous	1	1	6	0	6	NaN	0.0711024	NA	NA		CLASSIF_ERBB2	s5	Continuous	10	10	148	3	145	0.188176	0.126922	0.0373567	0.5428		CLASSIF_ERBB2	s5	Continuous	1	1	8	0	8	NaN	0.131128	NA
CLASSIF_ERBB2	s6	Continuous	2	2	7	1	6	0.0325958	0.0491213	0.800838	1		CLASSIF_ERBB2	s6	Continuous	1	1	6	0	6	NaN	0.0291638	NA	NA		CLASSIF_ERBB2	s6	Continuous	10	10	148	3	145	0.096824	0.0548012	0.240653	0.902448		CLASSIF_ERBB2	s6	Continuous	1	1	8	0	8	NaN	0.0345895	NA
CLASSIF_ERBB2	s7	Continuous	2	2	7	1	6	0.0402355	0.021876	0.795298	1		CLASSIF_ERBB2	s7	Continuous	1	1	6	0	6	NaN	0.0394757	NA	NA		CLASSIF_ERBB2	s7	Continuous	10	10	148	3	145	0.0277393	0.120288	0.0481306	0.553667		CLASSIF_ERBB2	s7	Continuous	1	1	8	0	8	NaN	0.0905513	NA
EZH2_mean_perc	Age	Continuous	0	0	10	2	8	47	57.875	0.085758	1		EZH2_mean_perc	Age	Continuous	0	0	8	5	3	49.8	56.3333	0.571429	1		EZH2_mean_perc	Age	Continuous	0	0	155	86	69	57.4535	55.8116	0.35355	0.970291		EZH2_mean_perc	Age	Continuous	0	0	9	1	8	56	48.875	0.888889
EZH2_mean_perc	Time to diagnosis (month)	Continuous	1	1	9	2	7	4	4.64286	1	1		EZH2_mean_perc	Time to diagnosis (month)	Continuous	0	0	8	5	3	5.532	4.66667	1	1		EZH2_mean_perc	Time to diagnosis (month)	Continuous	57	57	99	59	40	5.1178	4.55	0.167461	0.781569		EZH2_mean_perc	Time to diagnosis (month)	Continuous	2	2	7	1	6	0	6.66667	0.207196
EZH2_mean_perc	Age at first period	Continuous	5	5	5	1	4	12	12	1	1		EZH2_mean_perc	Age at first period	Continuous	2	2	6	3	3	13.6667	14.3333	0.653095	1		EZH2_mean_perc	Age at first period	Continuous	79	79	76	43	33	12.7209	12.5455	0.885305	1		EZH2_mean_perc	Age at first period	Continuous	2	2	7	1	6	14	11.5	0.20304
EZH2_mean_perc	Age at menopause	Continuous	1	1	9	2	7	19.5	49.1429	0.0560066	1		EZH2_mean_perc	Age at menopause	Continuous	3	3	5	3	2	36.6667	25.5	0.760907	1		EZH2_mean_perc	Age at menopause	Continuous	82	82	74	43	31	40.8605	41.8387	0.573911	0.980105		EZH2_mean_perc	Age at menopause	Continuous	7	7	2	1	1	55	59	1
EZH2_mean_perc	Number of children	Continuous	0	0	10	2	8	3	3	0.892501	1		EZH2_mean_perc	Number of children	Continuous	0	0	8	5	3	0.6	2.66667	0.337331	1		EZH2_mean_perc	Number of children	Continuous	54	54	101	61	40	2.93443	3.675	0.257706	0.904127		EZH2_mean_perc	Number of children	Continuous	2	2	7	1	6	5	3.33333	0.61063
EZH2_mean_perc	Age at first pregnancy	Continuous	6	6	4	1	3	32	6.66667	0.345779	1		EZH2_mean_perc	Age at first pregnancy	Continuous	5	5	3	1	2	30	22.5	0.666667	1		EZH2_mean_perc	Age at first pregnancy	Continuous	81	81	74	43	31	19.5116	17.2903	0.509046	0.970291		EZH2_mean_perc	Age at first pregnancy	Continuous	4	4	5	1	4	20	19.25	0.716801
EZH2_mean_perc	Number of neoadjuvant chemotherapy cycles	Continuous	1	1	9	2	7	3	1.71429	0.745961	1		EZH2_mean_perc	Number of neoadjuvant chemotherapy cycles	Continuous	0	0	8	5	3	0	2	0.3017	1		EZH2_mean_perc	Number of neoadjuvant chemotherapy cycles	Continuous	49	49	106	60	46	2.15	1.58696	0.665995	1		EZH2_mean_perc	Number of neoadjuvant chemotherapy cycles	Continuous	0	0	9	1	8	0	1.125	1
EZH2_mean_perc	Number of adjuvant chemotherapy cycles	Continuous	2	2	8	2	6	2	4.66667	0.207617	1		EZH2_mean_perc	Number of adjuvant chemotherapy cycles	Continuous	0	0	8	5	3	2.4	2	1	1		EZH2_mean_perc	Number of adjuvant chemotherapy cycles	Continuous	51	51	104	59	45	3.0678	4	0.0739154	0.623564		EZH2_mean_perc	Number of adjuvant chemotherapy cycles	Continuous	0	0	9	1	8	6	4.625	0.516003
EZH2_mean_perc	CA-125U/ml	Continuous	3	3	7	0	7	NaN	1523.84	NA	NA		EZH2_mean_perc	CA-125U/ml	Continuous	3	3	5	2	3	141.9	6689.33	0.4	1		EZH2_mean_perc	CA-125U/ml	Continuous	50	50	105	57	48	1179.96	679.673	0.127375	0.731731		EZH2_mean_perc	CA-125U/ml	Continuous	0	0	9	1	8	9.8	1161.35	0.444444
EZH2_mean_perc	BMI	Continuous	2	2	8	1	7	30.04	24.3343	1	1		EZH2_mean_perc	BMI	Continuous	4	4	4	3	1	14.65	26.57	0.5	1		EZH2_mean_perc	BMI	Continuous	73	73	84	44	40	24.625	30.5813	0.443599	0.970291		EZH2_mean_perc	BMI	Continuous	0	0	9	1	8	0	24.68	0.243305
EZH2_mean_perc	HRD	Continuous	2	2	8	2	6	9.5	15.6667	0.428571	1		EZH2_mean_perc	HRD	Continuous	1	1	7	5	2	12.2	8.5	0.571429	1		EZH2_mean_perc	HRD	Continuous	10	10	146	82	64	12.561	11.4219	0.479616	0.970291		EZH2_mean_perc	HRD	Continuous	1	1	8	1	7	11	10.4286	0.825199
EZH2_mean_perc	s1	Continuous	2	2	8	2	6	0.875592	0.453078	0.285714	1		EZH2_mean_perc	s1	Continuous	1	1	7	5	2	0.597775	0.295355	0.380952	1		EZH2_mean_perc	s1	Continuous	10	10	146	82	64	0.129949	0.226503	0.00171507	0.154356		EZH2_mean_perc	s1	Continuous	1	1	8	1	7	0	0.261254	0.25
EZH2_mean_perc	s2	Continuous	2	2	8	2	6	0	0.0446345	0.339728	1		EZH2_mean_perc	s2	Continuous	1	1	7	5	2	0.0107497	0	0.75183	1		EZH2_mean_perc	s2	Continuous	10	10	146	82	64	0.05116	0.0300769	0.00558276	0.376836		EZH2_mean_perc	s2	Continuous	1	1	8	1	7	0.160762	0.00237479	0.0864763
EZH2_mean_perc	s3	Continuous	2	2	8	2	6	0.0888035	0.314676	0.285714	1		EZH2_mean_perc	s3	Continuous	1	1	7	5	2	0.253353	0.521879	0.190476	1		EZH2_mean_perc	s3	Continuous	10	10	146	82	64	0.477369	0.461162	0.826735	1		EZH2_mean_perc	s3	Continuous	1	1	8	1	7	0.503333	0.487442	1
EZH2_mean_perc	s4	Continuous	2	2	8	2	6	0.0154127	0.024814	0.864395	1		EZH2_mean_perc	s4	Continuous	1	1	7	5	2	0.0134466	0	0.468717	1		EZH2_mean_perc	s4	Continuous	10	10	146	82	64	0.0137531	0.00982783	0.225812	0.883613		EZH2_mean_perc	s4	Continuous	1	1	8	1	7	0.0282577	0	0.0233422
EZH2_mean_perc	s5	Continuous	2	2	8	2	6	0.0201918	0.0796614	0.17981	1		EZH2_mean_perc	s5	Continuous	1	1	7	5	2	0.0610927	0.135804	0.328565	1		EZH2_mean_perc	s5	Continuous	10	10	146	82	64	0.138836	0.115857	0.0179614	0.538842		EZH2_mean_perc	s5	Continuous	1	1	8	1	7	0.145055	0.129138	1
EZH2_mean_perc	s6	Continuous	2	2	8	2	6	0	0.0545539	0.124283	1		EZH2_mean_perc	s6	Continuous	1	1	7	5	2	0.0308396	0.0103923	0.80915	1		EZH2_mean_perc	s6	Continuous	10	10	146	82	64	0.0647177	0.0446402	0.00150868	0.154356		EZH2_mean_perc	s6	Continuous	1	1	8	1	7	0.0226047	0.0363016	0.75
EZH2_mean_perc	s7	Continuous	2	2	8	2	6	0	0.0285819	0.213868	1		EZH2_mean_perc	s7	Continuous	1	1	7	5	2	0.0327431	0.0365693	0.80915	1		EZH2_mean_perc	s7	Continuous	10	10	146	82	64	0.124216	0.111933	0.383786	0.970291		EZH2_mean_perc	s7	Continuous	1	1	8	1	7	0.139988	0.0834889	0.66062
YH2AX_mean_perc	Age	Continuous	0	0	10	4	6	54.25	56.6667	0.746128	1		YH2AX_mean_perc	Age	Continuous	0	0	7	1	6	54	52	0.857143	1		YH2AX_mean_perc	Age	Continuous	0	0	154	72	82	56	57.3537	0.464192	0.970291		YH2AX_mean_perc	Age	Continuous	0	0	9	4	5	55	45.4	0.555556
YH2AX_mean_perc	Time to diagnosis (month)	Continuous	1	1	9	3	6	8.33333	2.58333	0.192954	1		YH2AX_mean_perc	Time to diagnosis (month)	Continuous	0	0	7	1	6	4	5.94333	0.800838	1		YH2AX_mean_perc	Time to diagnosis (month)	Continuous	57	57	98	47	51	4.42447	5.39216	0.482381	0.970291		YH2AX_mean_perc	Time to diagnosis (month)	Continuous	2	2	7	3	4	5	6.25	1
YH2AX_mean_perc	Age at first period	Continuous	5	5	5	1	4	14	11.5	0.23568	1		YH2AX_mean_perc	Age at first period	Continuous	2	2	5	1	4	14	13.5	1	1		YH2AX_mean_perc	Age at first period	Continuous	79	79	75	33	42	13.0303	12.3571	0.338533	0.970291		YH2AX_mean_perc	Age at first period	Continuous	2	2	7	3	4	12	11.75	1
YH2AX_mean_perc	Age at menopause	Continuous	1	1	9	4	5	37	47	1	1		YH2AX_mean_perc	Age at menopause	Continuous	3	3	4	1	3	51	36.6667	1	1		YH2AX_mean_perc	Age at menopause	Continuous	82	82	73	32	41	48	37.0244	0.0440399	0.5428		YH2AX_mean_perc	Age at menopause	Continuous	7	7	2	2	0	57	NaN	NA
YH2AX_mean_perc	Number of children	Continuous	0	0	10	4	6	2.25	3.5	0.37738	1		YH2AX_mean_perc	Number of children	Continuous	0	0	7	1	6	0	1.5	0.581169	1		YH2AX_mean_perc	Number of children	Continuous	54	54	100	46	54	3.15217	3.22222	0.855492	1		YH2AX_mean_perc	Number of children	Continuous	2	2	7	3	4	5.33333	2.25	0.589154
YH2AX_mean_perc	Age at first pregnancy	Continuous	6	6	4	0	4	NaN	13	NA	NA		YH2AX_mean_perc	Age at first pregnancy	Continuous	5	5	2	0	2	NaN	27.5	NA	NA		YH2AX_mean_perc	Age at first pregnancy	Continuous	81	81	73	35	38	18.6857	18.4474	0.444014	0.970291		YH2AX_mean_perc	Age at first pregnancy	Continuous	4	4	5	3	2	17.6667	22	0.767097
YH2AX_mean_perc	Number of neoadjuvant chemotherapy cycles	Continuous	1	1	9	4	5	1.5	2.4	0.892196	1		YH2AX_mean_perc	Number of neoadjuvant chemotherapy cycles	Continuous	0	0	7	1	6	0	0	NaN	NA		YH2AX_mean_perc	Number of neoadjuvant chemotherapy cycles	Continuous	49	49	105	48	57	2	1.75439	0.972662	1		YH2AX_mean_perc	Number of neoadjuvant chemotherapy cycles	Continuous	0	0	9	4	5	0	1.8	0.502335
YH2AX_mean_perc	Number of adjuvant chemotherapy cycles	Continuous	2	2	8	4	4	4.5	3.5	0.435678	1		YH2AX_mean_perc	Number of adjuvant chemotherapy cycles	Continuous	0	0	7	1	6	6	2	0.386476	1		YH2AX_mean_perc	Number of adjuvant chemotherapy cycles	Continuous	51	51	103	47	56	3.85106	3.16071	0.254634	0.904127		YH2AX_mean_perc	Number of adjuvant chemotherapy cycles	Continuous	0	0	9	4	5	3.75	5.6	0.132006
YH2AX_mean_perc	CA-125U/ml	Continuous	3	3	7	3	4	1738.67	1362.73	0.59256	1		YH2AX_mean_perc	CA-125U/ml	Continuous	3	3	4	0	4	NaN	4062.45	NA	NA		YH2AX_mean_perc	CA-125U/ml	Continuous	50	50	104	49	55	967.616	910.708	0.0687359	0.623564		YH2AX_mean_perc	CA-125U/ml	Continuous	0	0	9	4	5	748.575	1261.26	0.904762
YH2AX_mean_perc	BMI	Continuous	2	2	8	3	5	29.0233	22.662	0.368227	1		YH2AX_mean_perc	BMI	Continuous	4	4	4	1	3	21.64	16.2933	1	1		YH2AX_mean_perc	BMI	Continuous	73	73	83	42	41	25.3693	29.6985	0.419963	0.970291		YH2AX_mean_perc	BMI	Continuous	0	0	9	4	5	11.2575	30.482	0.0365463
YH2AX_mean_perc	HRD	Continuous	2	2	8	4	4	15.75	12.5	0.885714	1		YH2AX_mean_perc	HRD	Continuous	1	1	6	1	5	9	12.4	0.666667	1		YH2AX_mean_perc	HRD	Continuous	10	10	145	70	75	12.5429	11.6267	0.408754	0.970291		YH2AX_mean_perc	HRD	Continuous	1	1	8	3	5	8	12	0.290901
YH2AX_mean_perc	s1	Continuous	2	2	8	4	4	0.471016	0.646397	0.685714	1		YH2AX_mean_perc	s1	Continuous	1	1	6	1	5	0.0433126	0.647404	0.333333	1		YH2AX_mean_perc	s1	Continuous	10	10	145	70	75	0.154628	0.184129	0.477167	0.970291		YH2AX_mean_perc	s1	Continuous	1	1	8	3	5	0.147079	0.277508	0.571429
YH2AX_mean_perc	s2	Continuous	2	2	8	4	4	0.0621699	0.0047819	0.408352	1		YH2AX_mean_perc	s2	Continuous	1	1	6	1	5	0.0537487	0	0.0736383	1		YH2AX_mean_perc	s2	Continuous	10	10	145	70	75	0.0399772	0.0442884	0.729105	1		YH2AX_mean_perc	s2	Continuous	1	1	8	3	5	0.0535872	0.00332471	0.69627
YH2AX_mean_perc	s3	Continuous	2	2	8	4	4	0.283572	0.232844	1	1		YH2AX_mean_perc	s3	Continuous	1	1	6	1	5	0.396948	0.272657	1	1		YH2AX_mean_perc	s3	Continuous	10	10	145	70	75	0.473036	0.468607	0.973171	1		YH2AX_mean_perc	s3	Continuous	1	1	8	3	5	0.501854	0.481973	0.785714
YH2AX_mean_perc	s4	Continuous	2	2	8	4	4	0.0166836	0.0282438	0.88242	1		YH2AX_mean_perc	s4	Continuous	1	1	6	1	5	0.0566449	0.00211766	0.165857	1		YH2AX_mean_perc	s4	Continuous	10	10	145	70	75	0.0106858	0.0134497	0.771273	1		YH2AX_mean_perc	s4	Continuous	1	1	8	3	5	0.00941924	0	0.3017
YH2AX_mean_perc	s5	Continuous	2	2	8	4	4	0.0722686	0.0573194	0.467825	1		YH2AX_mean_perc	s5	Continuous	1	1	6	1	5	0.131432	0.0590365	0.552453	1		YH2AX_mean_perc	s5	Continuous	10	10	145	70	75	0.130674	0.128002	0.902377	1		YH2AX_mean_perc	s5	Continuous	1	1	8	3	5	0.122446	0.136337	1
YH2AX_mean_perc	s6	Continuous	2	2	8	4	4	0.0614756	0.0203553	0.300522	1		YH2AX_mean_perc	s6	Continuous	1	1	6	1	5	0.154198	0.00415691	0.165857	1		YH2AX_mean_perc	s6	Continuous	10	10	145	70	75	0.0566193	0.0560063	0.687303	1		YH2AX_mean_perc	s6	Continuous	1	1	8	3	5	0.0382755	0.0323779	0.785714
YH2AX_mean_perc	s7	Continuous	2	2	8	4	4	0.0328139	0.0100589	0.218604	1		YH2AX_mean_perc	s7	Continuous	1	1	6	1	5	0.163715	0.0146277	0.165857	1		YH2AX_mean_perc	s7	Continuous	10	10	145	70	75	0.13438	0.105517	0.030951	0.5428		YH2AX_mean_perc	s7	Continuous	1	1	8	3	5	0.127339	0.0684786	0.230243
IHC : Immunohistochemistry , FDR : false discovery rate, HGSC : High Grade Serous Carcinoma, LGSC : Low Grade Serous Carcinoma, CA-125U/ml : measures the amount of the protein CA 125 (cancer antigen 125) in the blood, BMI : Body mass index, HRD : Homologous recombination deﬁciency, s1-s7 : CNA signatures
[truncated: 25 more columns]

## Sheet: res_categorial_features
Association between clinical features and proteins expression
Clear cells carcinoma (n=10)									Endometrioid (n=8)									HGSC (n=158)									LGSC (n=9)									Mixed (n=7)									Mucinous (n=4)
IHC_feature	Clinical_feature	Type_of_feature	n	odds-ratio	Comp	p	FDR		IHC_feature	Clinical_feature	Type_of_feature	n	odds-ratio	Comp	p	FDR		IHC_feature	Clinical_feature	Type_of_feature	n	odds-ratio	Comp	p	FDR		IHC_feature	Clinical_feature	Type_of_feature	n	odds-ratio	Comp	p	FDR		IHC_feature	Clinical_feature	Type_of_feature	n	odds-ratio	Comp	p	FDR		IHC_feature	Clinical_feature	Type_of_feature	n	odds-ratio
TP53_mean_perc	Stage	Binary	10	1.5	III-IV vs I-II	1	1		TP53_mean_perc	Stage	Binary	7	Inf	III-IV vs I-II	0.285714	1		TP53_mean_perc	Stage	Binary	152	2.15873	III-IV vs I-II	0.158151	1		TP53_mean_perc	Stage	Binary	9	0.5	III-IV vs I-II	1	1		TP53_mean_perc	Stage	Binary	7	Inf	III-IV vs I-II	1	1		TP53_mean_perc	Stage	Binary	4	NaN
TP53_mean_perc	History	Binary	9	NaN	Yes vs No	1	1		TP53_mean_perc	History	Binary	7	0	Yes vs No	1	1		TP53_mean_perc	History	Binary	104	2.96212	Yes vs No	0.0374817	1		TP53_mean_perc	History	Binary	9	Inf	Yes vs No	1	1		TP53_mean_perc	History	Binary	5	Inf	Yes vs No	0.1	1		TP53_mean_perc	History	Binary	3	NaN
TP53_mean_perc	Medical history	Binary	10	2.66667	Yes vs No	1	1		TP53_mean_perc	Medical history	Binary	7	Inf	Yes vs No	1	1		TP53_mean_perc	Medical history	Binary	106	1.82716	Yes vs No	0.165281	1		TP53_mean_perc	Medical history	Binary	9	Inf	Yes vs No	1	1		TP53_mean_perc	Medical history	Binary	7	0.25	Yes vs No	1	1		TP53_mean_perc	Medical history	Binary	3	NaN
TP53_mean_perc	Surgical history	Binary	10	0	Yes vs No	0.475	1		TP53_mean_perc	Surgical history	Binary	7	Inf	Yes vs No	1	1		TP53_mean_perc	Surgical history	Binary	103	1.15152	Yes vs No	0.83211	1		TP53_mean_perc	Surgical history	Binary	9	Inf	Yes vs No	1	1		TP53_mean_perc	Surgical history	Binary	7	4	Yes vs No	1	1		TP53_mean_perc	Surgical history	Binary	3	NaN
TP53_mean_perc	Grade	Binary	10	Inf	High vs Low	1	1		TP53_mean_perc	Grade	Binary	7	Inf	High vs Low	0.428571	1		TP53_mean_perc	Grade	Binary	152	NaN	High vs Low	1	1		TP53_mean_perc	Grade	Binary	9	NaN	High vs Low	1	1		TP53_mean_perc	Grade	Binary	7	NaN	High vs Low	1	1		TP53_mean_perc	Grade	Binary	4	NaN
TP53_mean_perc	Inaugural metastasis	Binary	10	0	Yes vs No	0.475	1		TP53_mean_perc	Inaugural metastasis	Binary	7	NaN	Yes vs No	1	1		TP53_mean_perc	Inaugural metastasis	Binary	145	0.83612	Yes vs No	0.716772	1		TP53_mean_perc	Inaugural metastasis	Binary	9	0.666667	Yes vs No	1	1		TP53_mean_perc	Inaugural metastasis	Binary	7	NaN	Yes vs No	1	1		TP53_mean_perc	Inaugural metastasis	Binary	3	NaN
TP53_mean_perc	Chemotherapy	Binary	10	Inf	1 vs 0	1	1		TP53_mean_perc	Chemotherapy	Binary	7	Inf	1 vs 0	0.428571	1		TP53_mean_perc	Chemotherapy	Binary	129	0.981818	1 vs 0	1	1		TP53_mean_perc	Chemotherapy	Binary	9	NaN	1 vs 0	1	1		TP53_mean_perc	Chemotherapy	Binary	5	NaN	1 vs 0	1	1		TP53_mean_perc	Chemotherapy	Binary	3	NaN
TP53_mean_perc	Surgery	Binary	10	NaN	1 vs 0	1	1		TP53_mean_perc	Surgery	Binary	6	NaN	1 vs 0	1	1		TP53_mean_perc	Surgery	Binary	148	Inf	1 vs 0	0.496599	1		TP53_mean_perc	Surgery	Binary	8	NaN	1 vs 0	1	1		TP53_mean_perc	Surgery	Binary	7	NaN	1 vs 0	1	1		TP53_mean_perc	Surgery	Binary	3	NaN
TP53_mean_perc	Lymphadenectomy	Binary	10	0.375	1 vs 0	1	1		TP53_mean_perc	Lymphadenectomy	Binary	7	0	1 vs 0	0.428571	1		TP53_mean_perc	Lymphadenectomy	Binary	138	1.67317	1 vs 0	0.210694	1		TP53_mean_perc	Lymphadenectomy	Binary	9	4	1 vs 0	0.52381	1		TP53_mean_perc	Lymphadenectomy	Binary	7	1.5	1 vs 0	1	1		TP53_mean_perc	Lymphadenectomy	Binary	3	NaN
TP53_mean_perc	Macroscopic residual disease after surgery	Binary	10	2.66667	1 vs 0	1	1		TP53_mean_perc	Macroscopic residual disease after surgery	Binary	7	0	1 vs 0	1	1		TP53_mean_perc	Macroscopic residual disease after surgery	Binary	101	1.34583	1 vs 0	0.528274	1		TP53_mean_perc	Macroscopic residual disease after surgery	Binary	7	0	1 vs 0	1	1		TP53_mean_perc	Macroscopic residual disease after surgery	Binary	7	Inf	1 vs 0	0.142857	1		TP53_mean_perc	Macroscopic residual disease after surgery	Binary	3	NaN
TP53_mean_perc	Embols	Binary	10	0.666667	1 vs 0	1	1		TP53_mean_perc	Embols	Binary	7	0	1 vs 0	1	1		TP53_mean_perc	Embols	Binary	144	1.26791	1 vs 0	0.605784	1		TP53_mean_perc	Embols	Binary	9	4.5	1 vs 0	0.52381	1		TP53_mean_perc	Embols	Binary	7	Inf	1 vs 0	1	1		TP53_mean_perc	Embols	Binary	3	NaN
TP53_mean_perc	Lymph node metastasis	Binary	8	1.33333	1 vs 0	1	1		TP53_mean_perc	Lymph node metastasis	Binary	7	NaN	1 vs 0	1	1		TP53_mean_perc	Lymph node metastasis	Binary	125	2.16835	1 vs 0	0.0435688	1		TP53_mean_perc	Lymph node metastasis	Binary	8	3	1 vs 0	1	1		TP53_mean_perc	Lymph node metastasis	Binary	7	0	1 vs 0	1	1		TP53_mean_perc	Lymph node metastasis	Binary	3	NaN
TP53_mean_perc	Contraceptive	Binary	6	Inf	1 vs 0	0.333333	1		TP53_mean_perc	Contraceptive	Binary	6	NaN	1 vs 0	1	1		TP53_mean_perc	Contraceptive	Binary	85	0.965517	1 vs 0	1	1		TP53_mean_perc	Contraceptive	Binary	5	Inf	1 vs 0	0.4	1		TP53_mean_perc	Contraceptive	Binary	7	0	1 vs 0	1	1		TP53_mean_perc	Contraceptive	Binary	3	NaN
TP53_mean_perc	Macroscopic residue size	Binary	5	0	>2 vs <=2	0.4	1		TP53_mean_perc	Macroscopic residue size	Binary	0	NaN	>2 vs <=2	1	1		TP53_mean_perc	Macroscopic residue size	Binary	0	NaN	>2 vs <=2	1	1		TP53_mean_perc	Macroscopic residue size	Binary	0	NaN	>2 vs <=2	1	1		TP53_mean_perc	Macroscopic residue size	Binary	0	NaN	>2 vs <=2	1	1		TP53_mean_perc	Macroscopic residue size	Binary	0	NaN
TP53_mean_perc	HGSC	Binary	10	NaN	Yes vs No	1	1		TP53_mean_perc	HGSC	Binary	7	NaN	Yes vs No	1	1		TP53_mean_perc	HGSC	Binary	152	NaN	Yes vs No	1	1		TP53_mean_perc	HGSC	Binary	9	NaN	Yes vs No	1	1		TP53_mean_perc	HGSC	Binary	7	NaN	Yes vs No	1	1		TP53_mean_perc	HGSC	Binary	4	NaN
TP53_mean_perc	Menopause	Binary	10	Inf	1-2 vs 0	1	1		TP53_mean_perc	Menopause	Binary	6	Inf	1-2 vs 0	1	1		TP53_mean_perc	Menopause	Binary	125	1.25	1-2 vs 0	0.667425	1		TP53_mean_perc	Menopause	Binary	6	1	1-2 vs 0	1	1		TP53_mean_perc	Menopause	Binary	7	4	1-2 vs 0	1	1		TP53_mean_perc	Menopause	Binary	3	NaN
TP53_mean_perc	Age group	Categorial	10	NA	NA	1	1		TP53_mean_perc	Age group	Categorial	7	NA	NA	1	1		TP53_mean_perc	Age group	Categorial	152	NA	NA	0.432994	1		TP53_mean_perc	Age group	Categorial	9	NA	NA	0.285714	1		TP53_mean_perc	Age group	Categorial	7	NA	NA	0.285714	1		TP53_mean_perc	Age group	Categorial	4	NA
TP53_mean_perc	Menopause group	Categorial	10	NA	NA	0.533333	1		TP53_mean_perc	Menopause group	Categorial	6	NA	NA	1	1		TP53_mean_perc	Menopause group	Categorial	125	NA	NA	0.221513	1		TP53_mean_perc	Menopause group	Categorial	6	NA	NA	1	1		TP53_mean_perc	Menopause group	Categorial	7	NA	NA	1	1		TP53_mean_perc	Menopause group	Categorial	3	NA
TP53_mean_perc	Dom_Sign	Categorial	8	NA	NA	0.375	1		TP53_mean_perc	Dom_Sign	Categorial	6	NA	NA	1	1		TP53_mean_perc	Dom_Sign	Categorial	143	NA	NA	0.165263	1		TP53_mean_perc	Dom_Sign	Categorial	8	NA	NA	0.107143	1		TP53_mean_perc	Dom_Sign	Categorial	6	NA	NA	0.0666667	1		TP53_mean_perc	Dom_Sign	Categorial	4	NA
TP53_mean_perc	Second_sign	Categorial	8	NA	NA	0.5	1		TP53_mean_perc	Second_sign	Categorial	6	NA	NA	0.166667	1		TP53_mean_perc	Second_sign	Categorial	143	NA	NA	0.187337	1		TP53_mean_perc	Second_sign	Categorial	8	NA	NA	0.428571	1		TP53_mean_perc	Second_sign	Categorial	6	NA	NA	0.0666667	1		TP53_mean_perc	Second_sign	Categorial	4	NA
RE_mean_perc	Stage	Binary	9	4.5	III-IV vs I-II	0.52381	1		RE_mean_perc	Stage	Binary	7	0	III-IV vs I-II	0.0285714	1		RE_mean_perc	Stage	Binary	137	0.653595	III-IV vs I-II	0.739135	1		RE_mean_perc	Stage	Binary	8	NaN	III-IV vs I-II	1	1		RE_mean_perc	Stage	Binary	5	Inf	III-IV vs I-II	0.4	1		RE_mean_perc	Stage	Binary	4	NaN
RE_mean_perc	History	Binary	8	NaN	Yes vs No	1	1		RE_mean_perc	History	Binary	7	Inf	Yes vs No	1	1		RE_mean_perc	History	Binary	91	0.774194	Yes vs No	0.711422	1		RE_mean_perc	History	Binary	8	NaN	Yes vs No	1	1		RE_mean_perc	History	Binary	5	0.5	Yes vs No	1	1		RE_mean_perc	History	Binary	3	NaN
RE_mean_perc	Medical history	Binary	9	0.222222	Yes vs No	0.52381	1		RE_mean_perc	Medical history	Binary	7	0	Yes vs No	0.428571	1		RE_mean_perc	Medical history	Binary	93	0.823529	Yes vs No	0.759077	1		RE_mean_perc	Medical history	Binary	8	NaN	Yes vs No	1	1		RE_mean_perc	Medical history	Binary	5	2	Yes vs No	1	1		RE_mean_perc	Medical history	Binary	3	NaN
RE_mean_perc	Surgical history	Binary	9	0	Yes vs No	0.166667	1		RE_mean_perc	Surgical history	Binary	7	0	Yes vs No	0.428571	1		RE_mean_perc	Surgical history	Binary	91	0.648148	Yes vs No	0.521048	1		RE_mean_perc	Surgical history	Binary	8	NaN	Yes vs No	1	1		RE_mean_perc	Surgical history	Binary	5	0.5	Yes vs No	1	1		RE_mean_perc	Surgical history	Binary	3	NaN
RE_mean_perc	Grade	Binary	9	Inf	High vs Low	0.444444	1		RE_mean_perc	Grade	Binary	7	0.166667	High vs Low	0.485714	1		RE_mean_perc	Grade	Binary	137	NaN	High vs Low	1	1		RE_mean_perc	Grade	Binary	8	NaN	High vs Low	1	1		RE_mean_perc	Grade	Binary	5	NaN	High vs Low	1	1		RE_mean_perc	Grade	Binary	4	NaN
RE_mean_perc	Inaugural metastasis	Binary	9	0	Yes vs No	0.166667	1		RE_mean_perc	Inaugural metastasis	Binary	7	NaN	Yes vs No	1	1		RE_mean_perc	Inaugural metastasis	Binary	130	2.45614	Yes vs No	0.273644	1		RE_mean_perc	Inaugural metastasis	Binary	8	NaN	Yes vs No	1	1		RE_mean_perc	Inaugural metastasis	Binary	5	NaN	Yes vs No	1	1		RE_mean_perc	Inaugural metastasis	Binary	3	NaN
RE_mean_perc	Chemotherapy	Binary	9	Inf	1 vs 0	0.444444	1		RE_mean_perc	Chemotherapy	Binary	7	0	1 vs 0	0.142857	1		RE_mean_perc	Chemotherapy	Binary	115	1.03571	1 vs 0	1	1		RE_mean_perc	Chemotherapy	Binary	8	NaN	1 vs 0	1	1		RE_mean_perc	Chemotherapy	Binary	5	NaN	1 vs 0	1	1		RE_mean_perc	Chemotherapy	Binary	3	NaN
RE_mean_perc	Surgery	Binary	9	NaN	1 vs 0	1	1		RE_mean_perc	Surgery	Binary	7	NaN	1 vs 0	1	1		RE_mean_perc	Surgery	Binary	133	6.27778	1 vs 0	0.266234	1		RE_mean_perc	Surgery	Binary	7	NaN	1 vs 0	1	1		RE_mean_perc	Surgery	Binary	5	NaN	1 vs 0	1	1		RE_mean_perc	Surgery	Binary	3	NaN
RE_mean_perc	Lymphadenectomy	Binary	9	4.5	1 vs 0	0.52381	1		RE_mean_perc	Lymphadenectomy	Binary	7	Inf	1 vs 0	0.142857	1		RE_mean_perc	Lymphadenectomy	Binary	124	1.2973	1 vs 0	0.773332	1		RE_mean_perc	Lymphadenectomy	Binary	8	NaN	1 vs 0	1	1		RE_mean_perc	Lymphadenectomy	Binary	5	Inf	1 vs 0	0.1	1		RE_mean_perc	Lymphadenectomy	Binary	3	NaN
RE_mean_perc	Macroscopic residual disease after surgery	Binary	9	Inf	1 vs 0	0.047619	1		RE_mean_perc	Macroscopic residual disease after surgery	Binary	7	0	1 vs 0	0.428571	1		RE_mean_perc	Macroscopic residual disease after surgery	Binary	89	5.22	1 vs 0	0.15479	1		RE_mean_perc	Macroscopic residual disease after surgery	Binary	6	NaN	1 vs 0	1	1		RE_mean_perc	Macroscopic residual disease after surgery	Binary	5	0	1 vs 0	0.4	1		RE_mean_perc	Macroscopic residual disease after surgery	Binary	3	NaN
RE_mean_perc	Embols	Binary	9	12	1 vs 0	0.206349	1		RE_mean_perc	Embols	Binary	7	0	1 vs 0	0.428571	1		RE_mean_perc	Embols	Binary	129	1.39055	1 vs 0	0.615482	1		RE_mean_perc	Embols	Binary	8	NaN	1 vs 0	1	1		RE_mean_perc	Embols	Binary	5	Inf	1 vs 0	0.4	1		RE_mean_perc	Embols	Binary	3	NaN
RE_mean_perc	Lymph node metastasis	Binary	7	Inf	1 vs 0	0.142857	1		RE_mean_perc	Lymph node metastasis	Binary	7	NaN	1 vs 0	1	1		RE_mean_perc	Lymph node metastasis	Binary	111	1.05763	1 vs 0	1	1		RE_mean_perc	Lymph node metastasis	Binary	7	NaN	1 vs 0	1	1		RE_mean_perc	Lymph node metastasis	Binary	5	Inf	1 vs 0	1	1		RE_mean_perc	Lymph node metastasis	Binary	3	NaN
RE_mean_perc	Contraceptive	Binary	6	Inf	1 vs 0	0.333333	1		RE_mean_perc	Contraceptive	Binary	6	NaN	1 vs 0	1	1		RE_mean_perc	Contraceptive	Binary	74	0.454545	1 vs 0	0.29043	1		RE_mean_perc	Contraceptive	Binary	4	NaN	1 vs 0	1	1		RE_mean_perc	Contraceptive	Binary	5	Inf	1 vs 0	1	1		RE_mean_perc	Contraceptive	Binary	3	NaN
RE_mean_perc	Macroscopic residue size	Binary	5	Inf	>2 vs <=2	1	1		RE_mean_perc	Macroscopic residue size	Binary	0	NaN	>2 vs <=2	1	1		RE_mean_perc	Macroscopic residue size	Binary	0	NaN	>2 vs <=2	1	1		RE_mean_perc	Macroscopic residue size	Binary	0	NaN	>2 vs <=2	1	1		RE_mean_perc	Macroscopic residue size	Binary	0	NaN	>2 vs <=2	1	1		RE_mean_perc	Macroscopic residue size	Binary	0	NaN
RE_mean_perc	HGSC	Binary	9	NaN	Yes vs No	1	1		RE_mean_perc	HGSC	Binary	7	NaN	Yes vs No	1	1		RE_mean_perc	HGSC	Binary	137	NaN	Yes vs No	1	1		RE_mean_perc	HGSC	Binary	8	NaN	Yes vs No	1	1		RE_mean_perc	HGSC	Binary	5	NaN	Yes vs No	1	1		RE_mean_perc	HGSC	Binary	4	NaN
RE_mean_perc	Menopause	Binary	9	Inf	1-2 vs 0	1	1		RE_mean_perc	Menopause	Binary	6	0.25	1-2 vs 0	1	1		RE_mean_perc	Menopause	Binary	116	0.75	1-2 vs 0	1	1		RE_mean_perc	Menopause	Binary	5	NaN	1-2 vs 0	1	1		RE_mean_perc	Menopause	Binary	5	0	1-2 vs 0	0.1	1		RE_mean_perc	Menopause	Binary	3	NaN
RE_mean_perc	Age group	Categorial	9	NA	NA	1	1		RE_mean_perc	Age group	Categorial	7	NA	NA	1	1		RE_mean_perc	Age group	Categorial	137	NA	NA	0.890685	1		RE_mean_perc	Age group	Categorial	8	NA	NA	1	1		RE_mean_perc	Age group	Categorial	5	NA	NA	0.4	1		RE_mean_perc	Age group	Categorial	4	NA
RE_mean_perc	Menopause group	Categorial	9	NA	NA	1	1		RE_mean_perc	Menopause group	Categorial	6	NA	NA	1	1		RE_mean_perc	Menopause group	Categorial	116	NA	NA	0.5091	1		RE_mean_perc	Menopause group	Categorial	5	NA	NA	1	1		RE_mean_perc	Menopause group	Categorial	5	NA	NA	0.1	1		RE_mean_perc	Menopause group	Categorial	3	NA
RE_mean_perc	Dom_Sign	Categorial	8	NA	NA	1	1		RE_mean_perc	Dom_Sign	Categorial	6	NA	NA	0.1	1		RE_mean_perc	Dom_Sign	Categorial	135	NA	NA	0.215639	1		RE_mean_perc	Dom_Sign	Categorial	8	NA	NA	1	1		RE_mean_perc	Dom_Sign	Categorial	4	NA	NA	1	1		RE_mean_perc	Dom_Sign	Categorial	4	NA
RE_mean_perc	Second_sign	Categorial	8	NA	NA	0.714286	1		RE_mean_perc	Second_sign	Categorial	6	NA	NA	0.1	1		RE_mean_perc	Second_sign	Categorial	135	NA	NA	0.630042	1		RE_mean_perc	Second_sign	Categorial	8	NA	NA	1	1		RE_mean_perc	Second_sign	Categorial	4	NA	NA	1	1		RE_mean_perc	Second_sign	Categorial	4	NA
RP_mean_perc	Stage	Binary	10	0	III-IV vs I-II	0.133333	1		RP_mean_perc	Stage	Binary	7	0	III-IV vs I-II	0.285714	1		RP_mean_perc	Stage	Binary	156	0.733871	III-IV vs I-II	0.61617	1		RP_mean_perc	Stage	Binary	9	4	III-IV vs I-II	0.52381	1		RP_mean_perc	Stage	Binary	7	NaN	III-IV vs I-II	1	1		RP_mean_perc	Stage	Binary	4	0
RP_mean_perc	History	Binary	9	NaN	Yes vs No	1	1		RP_mean_perc	History	Binary	7	Inf	Yes vs No	1	1		RP_mean_perc	History	Binary	107	2.375	Yes vs No	0.0956661	1		RP_mean_perc	History	Binary	9	0	Yes vs No	0.444444	1		RP_mean_perc	History	Binary	5	NaN	Yes vs No	1	1		RP_mean_perc	History	Binary	3	NaN
RP_mean_perc	Medical history	Binary	10	Inf	Yes vs No	0.444444	1		RP_mean_perc	Medical history	Binary	7	0	Yes vs No	1	1		RP_mean_perc	Medical history	Binary	110	0.967016	Yes vs No	1	1		RP_mean_perc	Medical history	Binary	9	0	Yes vs No	0.444444	1		RP_mean_perc	Medical history	Binary	7	NaN	Yes vs No	1	1		RP_mean_perc	Medical history	Binary	3	NaN
RP_mean_perc	Surgical history	Binary	10	3	Yes vs No	1	1		RP_mean_perc	Surgical history	Binary	7	0	Yes vs No	1	1		RP_mean_perc	Surgical history	Binary	107	2.12567	Yes vs No	0.119336	1		RP_mean_perc	Surgical history	Binary	9	0	Yes vs No	0.444444	1		RP_mean_perc	Surgical history	Binary	7	NaN	Yes vs No	1	1		RP_mean_perc	Surgical history	Binary	3	NaN
RP_mean_perc	Grade	Binary	10	0.142857	High vs Low	0.377778	1		RP_mean_perc	Grade	Binary	7	Inf	High vs Low	1	1		RP_mean_perc	Grade	Binary	156	NaN	High vs Low	1	1		RP_mean_perc	Grade	Binary	9	NaN	High vs Low	1	1		RP_mean_perc	Grade	Binary	7	NaN	High vs Low	1	1		RP_mean_perc	Grade	Binary	4	0
RP_mean_perc	Inaugural metastasis	Binary	10	3	Yes vs No	1	1		RP_mean_perc	Inaugural metastasis	Binary	7	NaN	Yes vs No	1	1		RP_mean_perc	Inaugural metastasis	Binary	149	0.971652	Yes vs No	1	1		RP_mean_perc	Inaugural metastasis	Binary	9	0.666667	Yes vs No	1	1		RP_mean_perc	Inaugural metastasis	Binary	7	NaN	Yes vs No	1	1		RP_mean_perc	Inaugural metastasis	Binary	3	0
RP_mean_perc	Chemotherapy	Binary	10	Inf	1 vs 0	1	1		RP_mean_perc	Chemotherapy	Binary	7	0	1 vs 0	0.428571	1		RP_mean_perc	Chemotherapy	Binary	133	1.18222	1 vs 0	1	1		RP_mean_perc	Chemotherapy	Binary	9	NaN	1 vs 0	1	1		RP_mean_perc	Chemotherapy	Binary	5	NaN	1 vs 0	1	1		RP_mean_perc	Chemotherapy	Binary	3	Inf
RP_mean_perc	Surgery	Binary	10	NaN	1 vs 0	1	1		RP_mean_perc	Surgery	Binary	6	NaN	1 vs 0	1	1		RP_mean_perc	Surgery	Binary	152	Inf	1 vs 0	1	1		RP_mean_perc	Surgery	Binary	8	NaN	1 vs 0	1	1		RP_mean_perc	Surgery	Binary	7	NaN	1 vs 0	1	1		RP_mean_perc	Surgery	Binary	3	NaN
RP_mean_perc	Lymphadenectomy	Binary	10	0	1 vs 0	0.444444	1		RP_mean_perc	Lymphadenectomy	Binary	7	Inf	1 vs 0	0.428571	1		RP_mean_perc	Lymphadenectomy	Binary	142	1.12903	1 vs 0	0.850852	1		RP_mean_perc	Lymphadenectomy	Binary	9	0.5	1 vs 0	1	1		RP_mean_perc	Lymphadenectomy	Binary	7	NaN	1 vs 0	1	1		RP_mean_perc	Lymphadenectomy	Binary	3	Inf
RP_mean_perc	Macroscopic residual disease after surgery	Binary	10	1	1 vs 0	1	1		RP_mean_perc	Macroscopic residual disease after surgery	Binary	7	0	1 vs 0	0.142857	1		RP_mean_perc	Macroscopic residual disease after surgery	Binary	105	0.817391	1 vs 0	0.823885	1		RP_mean_perc	Macroscopic residual disease after surgery	Binary	7	Inf	1 vs 0	1	1		RP_mean_perc	Macroscopic residual disease after surgery	Binary	7	NaN	1 vs 0	1	1		RP_mean_perc	Macroscopic residual disease after surgery	Binary	3	NaN
RP_mean_perc	Embols	Binary	10	0	1 vs 0	0.466667	1		RP_mean_perc	Embols	Binary	7	0	1 vs 0	0.142857	1		RP_mean_perc	Embols	Binary	148	1.14035	1 vs 0	0.717044	1		RP_mean_perc	Embols	Binary	9	0.666667	1 vs 0	1	1		RP_mean_perc	Embols	Binary	7	NaN	1 vs 0	1	1		RP_mean_perc	Embols	Binary	3	NaN
RP_mean_perc	Lymph node metastasis	Binary	8	Inf	1 vs 0	1	1		RP_mean_perc	Lymph node metastasis	Binary	7	NaN	1 vs 0	1	1		RP_mean_perc	Lymph node metastasis	Binary	129	1.40934	1 vs 0	0.439062	1		RP_mean_perc	Lymph node metastasis	Binary	8	1	1 vs 0	1	1		RP_mean_perc	Lymph node metastasis	Binary	7	NaN	1 vs 0	1	1		RP_mean_perc	Lymph node metastasis	Binary	3	NaN
RP_mean_perc	Contraceptive	Binary	6	0	1 vs 0	1	1		RP_mean_perc	Contraceptive	Binary	6	NaN	1 vs 0	1	1		RP_mean_perc	Contraceptive	Binary	88	0.818182	1 vs 0	0.815822	1		RP_mean_perc	Contraceptive	Binary	5	Inf	1 vs 0	1	1		RP_mean_perc	Contraceptive	Binary	7	NaN	1 vs 0	1	1		RP_mean_perc	Contraceptive	Binary	3	NaN
RP_mean_perc	Macroscopic residue size	Binary	5	0	>2 vs <=2	1	1		RP_mean_perc	Macroscopic residue size	Binary	0	NaN	>2 vs <=2	1	1		RP_mean_perc	Macroscopic residue size	Binary	0	NaN	>2 vs <=2	1	1		RP_mean_perc	Macroscopic residue size	Binary	0	NaN	>2 vs <=2	1	1		RP_mean_perc	Macroscopic residue size	Binary	0	NaN	>2 vs <=2	1	1		RP_mean_perc	Macroscopic residue size	Binary	0	NaN
RP_mean_perc	HGSC	Binary	10	NaN	Yes vs No	1	1		RP_mean_perc	HGSC	Binary	7	NaN	Yes vs No	1	1		RP_mean_perc	HGSC	Binary	156	NaN	Yes vs No	1	1		RP_mean_perc	HGSC	Binary	9	NaN	Yes vs No	1	1		RP_mean_perc	HGSC	Binary	7	NaN	Yes vs No	1	1		RP_mean_perc	HGSC	Binary	4	NaN
RP_mean_perc	Menopause	Binary	10	Inf	1-2 vs 0	1	1		RP_mean_perc	Menopause	Binary	6	0	1-2 vs 0	1	1		RP_mean_perc	Menopause	Binary	129	0.422535	1-2 vs 0	0.0700001	1		RP_mean_perc	Menopause	Binary	6	0	1-2 vs 0	0.4	1		RP_mean_perc	Menopause	Binary	7	NaN	1-2 vs 0	1	1		RP_mean_perc	Menopause	Binary	3	0
RP_mean_perc	Age group	Categorial	10	NA	NA	1	1		RP_mean_perc	Age group	Categorial	7	NA	NA	0.285714	1		RP_mean_perc	Age group	Categorial	156	NA	NA	0.0380314	1		RP_mean_perc	Age group	Categorial	9	NA	NA	1	1		RP_mean_perc	Age group	Categorial	7	NA	NA	1	1		RP_mean_perc	Age group	Categorial	4	NA
RP_mean_perc	Menopause group	Categorial	10	NA	NA	1	1		RP_mean_perc	Menopause group	Categorial	6	NA	NA	1	1		RP_mean_perc	Menopause group	Categorial	129	NA	NA	0.0298658	1		RP_mean_perc	Menopause group	Categorial	6	NA	NA	0.4	1		RP_mean_perc	Menopause group	Categorial	7	NA	NA	1	1		RP_mean_perc	Menopause group	Categorial	3	NA
RP_mean_perc	Dom_Sign	Categorial	8	NA	NA	1	1		RP_mean_perc	Dom_Sign	Categorial	6	NA	NA	1	1		RP_mean_perc	Dom_Sign	Categorial	147	NA	NA	1	1		RP_mean_perc	Dom_Sign	Categorial	8	NA	NA	0.464286	1		RP_mean_perc	Dom_Sign	Categorial	6	NA	NA	1	1		RP_mean_perc	Dom_Sign	Categorial	4	NA
RP_mean_perc	Second_sign	Categorial	8	NA	NA	0.0714286	1		RP_mean_perc	Second_sign	Categorial	6	NA	NA	0.5	1		RP_mean_perc	Second_sign	Categorial	147	NA	NA	0.956035	1		RP_mean_perc	Second_sign	Categorial	8	NA	NA	0.107143	1		RP_mean_perc	Second_sign	Categorial	6	NA	NA	1	1		RP_mean_perc	Second_sign	Categorial	4	NA
PDL1_mean_perc	Stage	Binary	10	0	III-IV vs I-II	0.0761905	1		PDL1_mean_perc	Stage	Binary	7	NaN	III-IV vs I-II	1	1		PDL1_mean_perc	Stage	Binary	155	0.541126	III-IV vs I-II	0.23159	1		PDL1_mean_perc	Stage	Binary	9	0.1	III-IV vs I-II	0.22619	1		PDL1_mean_perc	Stage	Binary	7	Inf	III-IV vs I-II	1	1		PDL1_mean_perc	Stage	Binary	4	NaN
PDL1_mean_perc	History	Binary	9	NaN	Yes vs No	1	1		PDL1_mean_perc	History	Binary	7	NaN	Yes vs No	1	1		PDL1_mean_perc	History	Binary	106	0.818182	Yes vs No	0.815871	1		PDL1_mean_perc	History	Binary	9	Inf	Yes vs No	0.333333	1		PDL1_mean_perc	History	Binary	5	2	Yes vs No	1	1		PDL1_mean_perc	History	Binary	3	NaN
PDL1_mean_perc	Medical history	Binary	10	1	Yes vs No	1	1		PDL1_mean_perc	Medical history	Binary	7	NaN	Yes vs No	1	1		PDL1_mean_perc	Medical history	Binary	109	1.00592	Yes vs No	1	1		PDL1_mean_perc	Medical history	Binary	9	0	Yes vs No	1	1		PDL1_mean_perc	Medical history	Binary	7	Inf	Yes vs No	1	1		PDL1_mean_perc	Medical history	Binary	3	NaN
PDL1_mean_perc	Surgical history	Binary	10	Inf	Yes vs No	0.2	1		PDL1_mean_perc	Surgical history	Binary	7	NaN	Yes vs No	1	1		PDL1_mean_perc	Surgical history	Binary	106	0.931034	Yes vs No	1	1		PDL1_mean_perc	Surgical history	Binary	9	Inf	Yes vs No	0.333333	1		PDL1_mean_perc	Surgical history	Binary	7	4	Yes vs No	1	1		PDL1_mean_perc	Surgical history	Binary	3	NaN
PDL1_mean_perc	Grade	Binary	10	0	High vs Low	0.466667	1		PDL1_mean_perc	Grade	Binary	7	NaN	High vs Low	1	1		PDL1_mean_perc	Grade	Binary	155	NaN	High vs Low	1	1		PDL1_mean_perc	Grade	Binary	9	NaN	High vs Low	1	1		PDL1_mean_perc	Grade	Binary	7	NaN	High vs Low	1	1		PDL1_mean_perc	Grade	Binary	4	NaN
PDL1_mean_perc	Inaugural metastasis	Binary	10	1.5	Yes vs No	1	1		PDL1_mean_perc	Inaugural metastasis	Binary	7	NaN	Yes vs No	1	1		PDL1_mean_perc	Inaugural metastasis	Binary	148	1.56081	Yes vs No	0.272404	1		PDL1_mean_perc	Inaugural metastasis	Binary	9	0.5	Yes vs No	1	1		PDL1_mean_perc	Inaugural metastasis	Binary	7	NaN	Yes vs No	1	1		PDL1_mean_perc	Inaugural metastasis	Binary	3	NaN
PDL1_mean_perc	Chemotherapy	Binary	10	0	1 vs 0	0.466667	1		PDL1_mean_perc	Chemotherapy	Binary	7	NaN	1 vs 0	1	1		PDL1_mean_perc	Chemotherapy	Binary	132	1.34286	1 vs 0	0.628176	1		PDL1_mean_perc	Chemotherapy	Binary	9	NaN	1 vs 0	1	1		PDL1_mean_perc	Chemotherapy	Binary	5	NaN	1 vs 0	1	1		PDL1_mean_perc	Chemotherapy	Binary	3	NaN
PDL1_mean_perc	Surgery	Binary	10	NaN	1 vs 0	1	1		PDL1_mean_perc	Surgery	Binary	6	NaN	1 vs 0	1	1		PDL1_mean_perc	Surgery	Binary	151	0.655556	1 vs 0	1	1		PDL1_mean_perc	Surgery	Binary	8	NaN	1 vs 0	1	1		PDL1_mean_perc	Surgery	Binary	7	NaN	1 vs 0	1	1		PDL1_mean_perc	Surgery	Binary	3	NaN
PDL1_mean_perc	Lymphadenectomy	Binary	10	1	1 vs 0	1	1		PDL1_mean_perc	Lymphadenectomy	Binary	7	NaN	1 vs 0	1	1		PDL1_mean_perc	Lymphadenectomy	Binary	141	0.946208	1 vs 0	1	1		PDL1_mean_perc	Lymphadenectomy	Binary	9	Inf	1 vs 0	0.464286	1		PDL1_mean_perc	Lymphadenectomy	Binary	7	Inf	1 vs 0	0.142857	1		PDL1_mean_perc	Lymphadenectomy	Binary	3	NaN
PDL1_mean_perc	Macroscopic residual disease after surgery	Binary	10	0.166667	1 vs 0	0.52381	1		PDL1_mean_perc	Macroscopic residual disease after surgery	Binary	7	NaN	1 vs 0	1	1		PDL1_mean_perc	Macroscopic residual disease after surgery	Binary	104	1.06715	1 vs 0	1	1		PDL1_mean_perc	Macroscopic residual disease after surgery	Binary	7	0	1 vs 0	1	1		PDL1_mean_perc	Macroscopic residual disease after surgery	Binary	7	1.5	1 vs 0	1	1		PDL1_mean_perc	Macroscopic residual disease after surgery	Binary	3	NaN
PDL1_mean_perc	Embols	Binary	10	0.5	1 vs 0	1	1		PDL1_mean_perc	Embols	Binary	7	NaN	1 vs 0	1	1		PDL1_mean_perc	Embols	Binary	147	1.4869	1 vs 0	0.296784	1		PDL1_mean_perc	Embols	Binary	9	0.5	1 vs 0	1	1		PDL1_mean_perc	Embols	Binary	7	Inf	1 vs 0	1	1		PDL1_mean_perc	Embols	Binary	3	NaN
PDL1_mean_perc	Lymph node metastasis	Binary	8	0.75	1 vs 0	1	1		PDL1_mean_perc	Lymph node metastasis	Binary	7	NaN	1 vs 0	1	1		PDL1_mean_perc	Lymph node metastasis	Binary	128	2.2449	1 vs 0	0.0387013	1		PDL1_mean_perc	Lymph node metastasis	Binary	8	0.333333	1 vs 0	1	1		PDL1_mean_perc	Lymph node metastasis	Binary	7	0	1 vs 0	1	1		PDL1_mean_perc	Lymph node metastasis	Binary	3	NaN
PDL1_mean_perc	Contraceptive	Binary	6	Inf	1 vs 0	1	1		PDL1_mean_perc	Contraceptive	Binary	6	NaN	1 vs 0	1	1		PDL1_mean_perc	Contraceptive	Binary	87	1.44892	1 vs 0	0.480848	1		PDL1_mean_perc	Contraceptive	Binary	5	Inf	1 vs 0	0.2	1		PDL1_mean_perc	Contraceptive	Binary	7	Inf	1 vs 0	0.285714	1		PDL1_mean_perc	Contraceptive	Binary	3	NaN
PDL1_mean_perc	Macroscopic residue size	Binary	5	0	>2 vs <=2	0.4	1		PDL1_mean_perc	Macroscopic residue size	Binary	0	NaN	>2 vs <=2	1	1		PDL1_mean_perc	Macroscopic residue size	Binary	0	NaN	>2 vs <=2	1	1		PDL1_mean_perc	Macroscopic residue size	Binary	0	NaN	>2 vs <=2	1	1		PDL1_mean_perc	Macroscopic residue size	Binary	0	NaN	>2 vs <=2	1	1		PDL1_mean_perc	Macroscopic residue size	Binary	0	NaN
PDL1_mean_perc	HGSC	Binary	10	NaN	Yes vs No	1	1		PDL1_mean_perc	HGSC	Binary	7	NaN	Yes vs No	1	1		PDL1_mean_perc	HGSC	Binary	155	NaN	Yes vs No	1	1		PDL1_mean_perc	HGSC	Binary	9	NaN	Yes vs No	1	1		PDL1_mean_perc	HGSC	Binary	7	NaN	Yes vs No	1	1		PDL1_mean_perc	HGSC	Binary	4	NaN
PDL1_mean_perc	Menopause	Binary	10	0	1-2 vs 0	1	1		PDL1_mean_perc	Menopause	Binary	6	NaN	1-2 vs 0	1	1		PDL1_mean_perc	Menopause	Binary	128	1.52874	1-2 vs 0	0.389329	1		PDL1_mean_perc	Menopause	Binary	6	Inf	1-2 vs 0	1	1		PDL1_mean_perc	Menopause	Binary	7	0	1-2 vs 0	1	1		PDL1_mean_perc	Menopause	Binary	3	NaN
PDL1_mean_perc	Age group	Categorial	10	NA	NA	1	1		PDL1_mean_perc	Age group	Categorial	7	NA	NA	1	1		PDL1_mean_perc	Age group	Categorial	155	NA	NA	0.214886	1		PDL1_mean_perc	Age group	Categorial	9	NA	NA	1	1		PDL1_mean_perc	Age group	Categorial	7	NA	NA	1	1		PDL1_mean_perc	Age group	Categorial	4	NA
PDL1_mean_perc	Menopause group	Categorial	10	NA	NA	1	1		PDL1_mean_perc	Menopause group	Categorial	6	NA	NA	1	1		PDL1_mean_perc	Menopause group	Categorial	128	NA	NA	0.418537	1		PDL1_mean_perc	Menopause group	Categorial	6	NA	NA	1	1		PDL1_mean_perc	Menopause group	Categorial	7	NA	NA	1	1		PDL1_mean_perc	Menopause group	Categorial	3	NA
PDL1_mean_perc	Dom_Sign	Categorial	8	NA	NA	1	1		PDL1_mean_perc	Dom_Sign	Categorial	6	NA	NA	1	1		PDL1_mean_perc	Dom_Sign	Categorial	146	NA	NA	0.58651	1		PDL1_mean_perc	Dom_Sign	Categorial	8	NA	NA	0.464286	1		PDL1_mean_perc	Dom_Sign	Categorial	6	NA	NA	0.333333	1		PDL1_mean_perc	Dom_Sign	Categorial	4	NA
PDL1_mean_perc	Second_sign	Categorial	8	NA	NA	0.714286	1		PDL1_mean_perc	Second_sign	Categorial	6	NA	NA	1	1		PDL1_mean_perc	Second_sign	Categorial	146	NA	NA	0.40342	1		PDL1_mean_perc	Second_sign	Categorial	8	NA	NA	0.857143	1		PDL1_mean_perc	Second_sign	Categorial	6	NA	NA	0.333333	1		PDL1_mean_perc	Second_sign	Categorial	4	NA
PTEN_mean_perc	Stage	Binary	10	1.66667	III-IV vs I-II	1	1		PTEN_mean_perc	Stage	Binary	8	0.333333	III-IV vs I-II	1	1		PTEN_mean_perc	Stage	Binary	155	0.637119	III-IV vs I-II	0.740589	1		PTEN_mean_perc	Stage	Binary	9	NaN	III-IV vs I-II	1	1		PTEN_mean_perc	Stage	Binary	7	0	III-IV vs I-II	1	1		PTEN_mean_perc	Stage	Binary	4	1
PTEN_mean_perc	History	Binary	9	NaN	Yes vs No	1	1		PTEN_mean_perc	History	Binary	8	Inf	Yes vs No	1	1		PTEN_mean_perc	History	Binary	107	1.20476	Yes vs No	1	1		PTEN_mean_perc	History	Binary	9	NaN	Yes vs No	1	1		PTEN_mean_perc	History	Binary	5	NaN	Yes vs No	1	1		PTEN_mean_perc	History	Binary	3	NaN
PTEN_mean_perc	Medical history	Binary	10	1	Yes vs No	1	1		PTEN_mean_perc	Medical history	Binary	8	3	Yes vs No	1	1		PTEN_mean_perc	Medical history	Binary	109	0.4375	Yes vs No	0.157783	1		PTEN_mean_perc	Medical history	Binary	9	NaN	Yes vs No	1	1		PTEN_mean_perc	Medical history	Binary	7	0	Yes vs No	1	1		PTEN_mean_perc	Medical history	Binary	3	NaN
PTEN_mean_perc	Surgical history	Binary	10	Inf	Yes vs No	1	1		PTEN_mean_perc	Surgical history	Binary	8	0	Yes vs No	0.428571	1		PTEN_mean_perc	Surgical history	Binary	106	2.61905	Yes vs No	0.335605	1		PTEN_mean_perc	Surgical history	Binary	9	NaN	Yes vs No	1	1		PTEN_mean_perc	Surgical history	Binary	7	Inf	Yes vs No	1	1		PTEN_mean_perc	Surgical history	Binary	3	NaN
PTEN_mean_perc	Grade	Binary	10	0	High vs Low	1	1		PTEN_mean_perc	Grade	Binary	8	1	High vs Low	1	1		PTEN_mean_perc	Grade	Binary	155	NaN	High vs Low	1	1		PTEN_mean_perc	Grade	Binary	9	NaN	High vs Low	1	1		PTEN_mean_perc	Grade	Binary	7	NaN	High vs Low	1	1		PTEN_mean_perc	Grade	Binary	4	1
PTEN_mean_perc	Inaugural metastasis	Binary	10	0.333333	Yes vs No	1	1		PTEN_mean_perc	Inaugural metastasis	Binary	8	NaN	Yes vs No	1	1		PTEN_mean_perc	Inaugural metastasis	Binary	148	0.822222	Yes vs No	0.797219	1		PTEN_mean_perc	Inaugural metastasis	Binary	9	NaN	Yes vs No	1	1		PTEN_mean_perc	Inaugural metastasis	Binary	7	NaN	Yes vs No	1	1		PTEN_mean_perc	Inaugural metastasis	Binary	3	Inf
PTEN_mean_perc	Chemotherapy	Binary	10	7	1 vs 0	0.377778	1		PTEN_mean_perc	Chemotherapy	Binary	8	1	1 vs 0	1	1		PTEN_mean_perc	Chemotherapy	Binary	132	1.61667	1 vs 0	0.48887	1		PTEN_mean_perc	Chemotherapy	Binary	9	NaN	1 vs 0	1	1		PTEN_mean_perc	Chemotherapy	Binary	5	NaN	1 vs 0	1	1		PTEN_mean_perc	Chemotherapy	Binary	3	Inf
PTEN_mean_perc	Surgery	Binary	10	NaN	1 vs 0	1	1		PTEN_mean_perc	Surgery	Binary	7	NaN	1 vs 0	1	1		PTEN_mean_perc	Surgery	Binary	151	6.45	1 vs 0	0.259603	1		PTEN_mean_perc	Surgery	Binary	8	NaN	1 vs 0	1	1		PTEN_mean_perc	Surgery	Binary	7	NaN	1 vs 0	1	1		PTEN_mean_perc	Surgery	Binary	3	NaN
PTEN_mean_perc	Lymphadenectomy	Binary	10	Inf	1 vs 0	0.444444	1		PTEN_mean_perc	Lymphadenectomy	Binary	8	3	1 vs 0	1	1		PTEN_mean_perc	Lymphadenectomy	Binary	141	0.583333	1 vs 0	0.448471	1		PTEN_mean_perc	Lymphadenectomy	Binary	9	NaN	1 vs 0	1	1		PTEN_mean_perc	Lymphadenectomy	Binary	7	Inf	1 vs 0	0.428571	1		PTEN_mean_perc	Lymphadenectomy	Binary	3	Inf
PTEN_mean_perc	Macroscopic residual disease after surgery	Binary	10	1	1 vs 0	1	1		PTEN_mean_perc	Macroscopic residual disease after surgery	Binary	8	0	1 vs 0	1	1		PTEN_mean_perc	Macroscopic residual disease after surgery	Binary	104	5.86667	1 vs 0	0.0976869	1		PTEN_mean_perc	Macroscopic residual disease after surgery	Binary	7	NaN	1 vs 0	1	1		PTEN_mean_perc	Macroscopic residual disease after surgery	Binary	7	Inf	1 vs 0	0.428571	1		PTEN_mean_perc	Macroscopic residual disease after surgery	Binary	3	NaN
PTEN_mean_perc	Embols	Binary	10	Inf	1 vs 0	0.466667	1		PTEN_mean_perc	Embols	Binary	8	0	1 vs 0	1	1		PTEN_mean_perc	Embols	Binary	147	2.10526	1 vs 0	0.224383	1		PTEN_mean_perc	Embols	Binary	9	NaN	1 vs 0	1	1		PTEN_mean_perc	Embols	Binary	7	0	1 vs 0	1	1		PTEN_mean_perc	Embols	Binary	3	NaN
PTEN_mean_perc	Lymph node metastasis	Binary	8	Inf	1 vs 0	0.375	1		PTEN_mean_perc	Lymph node metastasis	Binary	8	NaN	1 vs 0	1	1		PTEN_mean_perc	Lymph node metastasis	Binary	128	11.7692	1 vs 0	0.00297555	0.413125		PTEN_mean_perc	Lymph node metastasis	Binary	8	NaN	1 vs 0	1	1		PTEN_mean_perc	Lymph node metastasis	Binary	7	Inf	1 vs 0	1	1		PTEN_mean_perc	Lymph node metastasis	Binary	3	NaN
PTEN_mean_perc	Contraceptive	Binary	6	Inf	1 vs 0	1	1		PTEN_mean_perc	Contraceptive	Binary	6	NaN	1 vs 0	1	1		PTEN_mean_perc	Contraceptive	Binary	87	0.81761	1 vs 0	1	1		PTEN_mean_perc	Contraceptive	Binary	5	NaN	1 vs 0	1	1		PTEN_mean_perc	Contraceptive	Binary	7	Inf	1 vs 0	1	1		PTEN_mean_perc	Contraceptive	Binary	3	NaN
PTEN_mean_perc	Macroscopic residue size	Binary	5	Inf	>2 vs <=2	1	1		PTEN_mean_perc	Macroscopic residue size	Binary	0	NaN	>2 vs <=2	1	1		PTEN_mean_perc	Macroscopic residue size	Binary	0	NaN	>2 vs <=2	1	1		PTEN_mean_perc	Macroscopic residue size	Binary	0	NaN	>2 vs <=2	1	1		PTEN_mean_perc	Macroscopic residue size	Binary	0	NaN	>2 vs <=2	1	1		PTEN_mean_perc	Macroscopic residue size	Binary	0	NaN
PTEN_mean_perc	HGSC	Binary	10	NaN	Yes vs No	1	1		PTEN_mean_perc	HGSC	Binary	8	NaN	Yes vs No	1	1		PTEN_mean_perc	HGSC	Binary	155	NaN	Yes vs No	1	1		PTEN_mean_perc	HGSC	Binary	9	NaN	Yes vs No	1	1		PTEN_mean_perc	HGSC	Binary	7	NaN	Yes vs No	1	1		PTEN_mean_perc	HGSC	Binary	4	NaN
PTEN_mean_perc	Menopause	Binary	10	0	1-2 vs 0	1	1		PTEN_mean_perc	Menopause	Binary	7	6	1-2 vs 0	0.485714	1		PTEN_mean_perc	Menopause	Binary	128	1.11538	1-2 vs 0	1	1		PTEN_mean_perc	Menopause	Binary	6	NaN	1-2 vs 0	1	1		PTEN_mean_perc	Menopause	Binary	7	Inf	1-2 vs 0	1	1		PTEN_mean_perc	Menopause	Binary	3	0
PTEN_mean_perc	Age group	Categorial	10	NA	NA	0.377778	1		PTEN_mean_perc	Age group	Categorial	8	NA	NA	1	1		PTEN_mean_perc	Age group	Categorial	155	NA	NA	0.100299	1		PTEN_mean_perc	Age group	Categorial	9	NA	NA	1	1		PTEN_mean_perc	Age group	Categorial	7	NA	NA	1	1		PTEN_mean_perc	Age group	Categorial	4	NA
PTEN_mean_perc	Menopause group	Categorial	10	NA	NA	1	1		PTEN_mean_perc	Menopause group	Categorial	7	NA	NA	0.485714	1		PTEN_mean_perc	Menopause group	Categorial	128	NA	NA	0.745468	1		PTEN_mean_perc	Menopause group	Categorial	6	NA	NA	1	1		PTEN_mean_perc	Menopause group	Categorial	7	NA	NA	1	1		PTEN_mean_perc	Menopause group	Categorial	3	NA
PTEN_mean_perc	Dom_Sign	Categorial	8	NA	NA	0.107143	1		PTEN_mean_perc	Dom_Sign	Categorial	7	NA	NA	0.142857	1		PTEN_mean_perc	Dom_Sign	Categorial	146	NA	NA	0.415894	1		PTEN_mean_perc	Dom_Sign	Categorial	8	NA	NA	1	1		PTEN_mean_perc	Dom_Sign	Categorial	6	NA	NA	0.466667	1		PTEN_mean_perc	Dom_Sign	Categorial	4	NA
PTEN_mean_perc	Second_sign	Categorial	8	NA	NA	0.0714286	1		PTEN_mean_perc	Second_sign	Categorial	7	NA	NA	0.0571429	1		PTEN_mean_perc	Second_sign	Categorial	146	NA	NA	0.931511	1		PTEN_mean_perc	Second_sign	Categorial	8	NA	NA	1	1		PTEN_mean_perc	Second_sign	Categorial	6	NA	NA	0.466667	1		PTEN_mean_perc	Second_sign	Categorial	4	NA
P16_mean_perc	Stage	Binary	10	0.5	III-IV vs I-II	1	1		P16_mean_perc	Stage	Binary	7	Inf	III-IV vs I-II	0.285714	1		P16_mean_perc	Stage	Binary	153	2.05128	III-IV vs I-II	0.154937	1		P16_mean_perc	Stage	Binary	9	0.4	III-IV vs I-II	1	1		P16_mean_perc	Stage	Binary	7	Inf	III-IV vs I-II	1	1		P16_mean_perc	Stage	Binary	4	NaN
P16_mean_perc	History	Binary	9	NaN	Yes vs No	1	1		P16_mean_perc	History	Binary	7	0	Yes vs No	1	1		P16_mean_perc	History	Binary	105	0.755556	Yes vs No	0.650288	1		P16_mean_perc	History	Binary	9	Inf	Yes vs No	0.222222	1		P16_mean_perc	History	Binary	5	Inf	Yes vs No	0.4	1		P16_mean_perc	History	Binary	3	NaN
P16_mean_perc	Medical history	Binary	10	6	Yes vs No	0.52381	1		P16_mean_perc	Medical history	Binary	7	Inf	Yes vs No	1	1		P16_mean_perc	Medical history	Binary	107	0.764479	Yes vs No	0.554752	1		P16_mean_perc	Medical history	Binary	9	0	Yes vs No	1	1		P16_mean_perc	Medical history	Binary	7	Inf	Yes vs No	1	1		P16_mean_perc	Medical history	Binary	3	NaN
P16_mean_perc	Surgical history	Binary	10	0	Yes vs No	0.2	1		P16_mean_perc	Surgical history	Binary	7	Inf	Yes vs No	1	1		P16_mean_perc	Surgical history	Binary	104	1.30769	Yes vs No	0.669922	1		P16_mean_perc	Surgical history	Binary	9	Inf	Yes vs No	0.222222	1		P16_mean_perc	Surgical history	Binary	7	0	Yes vs No	1	1		P16_mean_perc	Surgical history	Binary	3	NaN
P16_mean_perc	Grade	Binary	10	Inf	High vs Low	0.466667	1		P16_mean_perc	Grade	Binary	7	Inf	High vs Low	0.428571	1		P16_mean_perc	Grade	Binary	153	NaN	High vs Low	1	1		P16_mean_perc	Grade	Binary	9	NaN	High vs Low	1	1		P16_mean_perc	Grade	Binary	7	NaN	High vs Low	1	1		P16_mean_perc	Grade	Binary	4	NaN
P16_mean_perc	Inaugural metastasis	Binary	10	0.666667	Yes vs No	1	1		P16_mean_perc	Inaugural metastasis	Binary	7	NaN	Yes vs No	1	1		P16_mean_perc	Inaugural metastasis	Binary	146	0.645161	Yes vs No	0.274443	1		P16_mean_perc	Inaugural metastasis	Binary	9	1.33333	Yes vs No	1	1		P16_mean_perc	Inaugural metastasis	Binary	7	NaN	Yes vs No	1	1		P16_mean_perc	Inaugural metastasis	Binary	3	NaN
P16_mean_perc	Chemotherapy	Binary	10	0.6	1 vs 0	1	1		P16_mean_perc	Chemotherapy	Binary	7	Inf	1 vs 0	0.428571	1		P16_mean_perc	Chemotherapy	Binary	130	1.70048	1 vs 0	0.33058	1		P16_mean_perc	Chemotherapy	Binary	9	NaN	1 vs 0	1	1		P16_mean_perc	Chemotherapy	Binary	5	NaN	1 vs 0	1	1		P16_mean_perc	Chemotherapy	Binary	3	NaN
P16_mean_perc	Surgery	Binary	10	NaN	1 vs 0	1	1		P16_mean_perc	Surgery	Binary	6	NaN	1 vs 0	1	1		P16_mean_perc	Surgery	Binary	149	1.37097	1 vs 0	1	1		P16_mean_perc	Surgery	Binary	8	NaN	1 vs 0	1	1		P16_mean_perc	Surgery	Binary	7	NaN	1 vs 0	1	1		P16_mean_perc	Surgery	Binary	3	NaN
P16_mean_perc	Lymphadenectomy	Binary	10	0	1 vs 0	0.047619	1		P16_mean_perc	Lymphadenectomy	Binary	7	0	1 vs 0	0.428571	1		P16_mean_perc	Lymphadenectomy	Binary	139	1.01852	1 vs 0	1	1		P16_mean_perc	Lymphadenectomy	Binary	9	Inf	1 vs 0	0.5	1		P16_mean_perc	Lymphadenectomy	Binary	7	Inf	1 vs 0	0.428571	1		P16_mean_perc	Lymphadenectomy	Binary	3	NaN
P16_mean_perc	Macroscopic residual disease after surgery	Binary	10	1	1 vs 0	1	1		P16_mean_perc	Macroscopic residual disease after surgery	Binary	7	0	1 vs 0	1	1		P16_mean_perc	Macroscopic residual disease after surgery	Binary	102	1.30353	1 vs 0	0.668621	1		P16_mean_perc	Macroscopic residual disease after surgery	Binary	7	0	1 vs 0	1	1		P16_mean_perc	Macroscopic residual disease after surgery	Binary	7	Inf	1 vs 0	0.428571	1		P16_mean_perc	Macroscopic residual disease after surgery	Binary	3	NaN
P16_mean_perc	Embols	Binary	10	0	1 vs 0	0.0761905	1		P16_mean_perc	Embols	Binary	7	0	1 vs 0	1	1		P16_mean_perc	Embols	Binary	145	1.35471	1 vs 0	0.394141	1		P16_mean_perc	Embols	Binary	9	1.33333	1 vs 0	1	1		P16_mean_perc	Embols	Binary	7	Inf	1 vs 0	1	1		P16_mean_perc	Embols	Binary	3	NaN
P16_mean_perc	Lymph node metastasis	Binary	8	0.125	1 vs 0	0.464286	1		P16_mean_perc	Lymph node metastasis	Binary	7	NaN	1 vs 0	1	1		P16_mean_perc	Lymph node metastasis	Binary	126	1.38503	1 vs 0	0.454306	1		P16_mean_perc	Lymph node metastasis	Binary	8	1	1 vs 0	1	1		P16_mean_perc	Lymph node metastasis	Binary	7	0	1 vs 0	1	1		P16_mean_perc	Lymph node metastasis	Binary	3	NaN
P16_mean_perc	Contraceptive	Binary	6	0	1 vs 0	1	1		P16_mean_perc	Contraceptive	Binary	6	NaN	1 vs 0	1	1		P16_mean_perc	Contraceptive	Binary	85	1.31897	1 vs 0	0.648027	1		P16_mean_perc	Contraceptive	Binary	5	NaN	1 vs 0	1	1		P16_mean_perc	Contraceptive	Binary	7	0	1 vs 0	1	1		P16_mean_perc	Contraceptive	Binary	3	NaN
P16_mean_perc	Macroscopic residue size	Binary	5	0	>2 vs <=2	0.4	1		P16_mean_perc	Macroscopic residue size	Binary	0	NaN	>2 vs <=2	1	1		P16_mean_perc	Macroscopic residue size	Binary	0	NaN	>2 vs <=2	1	1		P16_mean_perc	Macroscopic residue size	Binary	0	NaN	>2 vs <=2	1	1		P16_mean_perc	Macroscopic residue size	Binary	0	NaN	>2 vs <=2	1	1		P16_mean_perc	Macroscopic residue size	Binary	0	NaN
P16_mean_perc	HGSC	Binary	10	NaN	Yes vs No	1	1		P16_mean_perc	HGSC	Binary	7	NaN	Yes vs No	1	1		P16_mean_perc	HGSC	Binary	153	NaN	Yes vs No	1	1		P16_mean_perc	HGSC	Binary	9	NaN	Yes vs No	1	1		P16_mean_perc	HGSC	Binary	7	NaN	Yes vs No	1	1		P16_mean_perc	HGSC	Binary	4	NaN
P16_mean_perc	Menopause	Binary	10	Inf	1-2 vs 0	1	1		P16_mean_perc	Menopause	Binary	6	Inf	1-2 vs 0	1	1		P16_mean_perc	Menopause	Binary	126	4	1-2 vs 0	0.00343397	0.413125		P16_mean_perc	Menopause	Binary	6	Inf	1-2 vs 0	1	1		P16_mean_perc	Menopause	Binary	7	0	1-2 vs 0	1	1		P16_mean_perc	Menopause	Binary	3	NaN
P16_mean_perc	Age group	Categorial	10	NA	NA	0.133333	1		P16_mean_perc	Age group	Categorial	7	NA	NA	1	1		P16_mean_perc	Age group	Categorial	153	NA	NA	0.00907841	0.544705		P16_mean_perc	Age group	Categorial	9	NA	NA	1	1		P16_mean_perc	Age group	Categorial	7	NA	NA	1	1		P16_mean_perc	Age group	Categorial	4	NA
P16_mean_perc	Menopause group	Categorial	10	NA	NA	1	1		P16_mean_perc	Menopause group	Categorial	6	NA	NA	1	1		P16_mean_perc	Menopause group	Categorial	126	NA	NA	0.0063083	0.473122		P16_mean_perc	Menopause group	Categorial	6	NA	NA	1	1		P16_mean_perc	Menopause group	Categorial	7	NA	NA	1	1		P16_mean_perc	Menopause group	Categorial	3	NA
P16_mean_perc	Dom_Sign	Categorial	8	NA	NA	0.0178571	1		P16_mean_perc	Dom_Sign	Categorial	6	NA	NA	1	1		P16_mean_perc	Dom_Sign	Categorial	144	NA	NA	0.143032	1		P16_mean_perc	Dom_Sign	Categorial	8	NA	NA	1	1		P16_mean_perc	Dom_Sign	Categorial	6	NA	NA	0.333333	1		P16_mean_perc	Dom_Sign	Categorial	4	NA
P16_mean_perc	Second_sign	Categorial	8	NA	NA	0.0714286	1		P16_mean_perc	Second_sign	Categorial	6	NA	NA	0.166667	1		P16_mean_perc	Second_sign	Categorial	144	NA	NA	0.355211	1		P16_mean_perc	Second_sign	Categorial	8	NA	NA	0.571429	1		P16_mean_perc	Second_sign	Categorial	6	NA	NA	0.333333	1		P16_mean_perc	Second_sign	Categorial	4	NA
EGFR_mean_perc	Stage	Binary	10	Inf	III-IV vs I-II	1	1		EGFR_mean_perc	Stage	Binary	7	0.5	III-IV vs I-II	1	1		EGFR_mean_perc	Stage	Binary	155	1.76549	III-IV vs I-II	0.741444	1		EGFR_mean_perc	Stage	Binary	9	Inf	III-IV vs I-II	1	1		EGFR_mean_perc	Stage	Binary	7	0	III-IV vs I-II	0.285714	1		EGFR_mean_perc	Stage	Binary	4	Inf
EGFR_mean_perc	History	Binary	9	NaN	Yes vs No	1	1		EGFR_mean_perc	History	Binary	7	Inf	Yes vs No	0.428571	1		EGFR_mean_perc	History	Binary	106	0.784091	Yes vs No	1	1		EGFR_mean_perc	History	Binary	9	0	Yes vs No	1	1		EGFR_mean_perc	History	Binary	5	0	Yes vs No	0.4	1		EGFR_mean_perc	History	Binary	3	NaN
EGFR_mean_perc	Medical history	Binary	10	0	Yes vs No	1	1		EGFR_mean_perc	Medical history	Binary	7	2	Yes vs No	1	1		EGFR_mean_perc	Medical history	Binary	109	0.982456	Yes vs No	1	1		EGFR_mean_perc	Medical history	Binary	9	Inf	Yes vs No	0.111111	1		EGFR_mean_perc	Medical history	Binary	7	Inf	Yes vs No	1	1		EGFR_mean_perc	Medical history	Binary	3	NaN
EGFR_mean_perc	Surgical history	Binary	10	Inf	Yes vs No	0.3	1		EGFR_mean_perc	Surgical history	Binary	7	0	Yes vs No	0.142857	1		EGFR_mean_perc	Surgical history	Binary	106	0.534483	Yes vs No	0.54504	1		EGFR_mean_perc	Surgical history	Binary	9	0	Yes vs No	1	1		EGFR_mean_perc	Surgical history	Binary	7	4	Yes vs No	1	1		EGFR_mean_perc	Surgical history	Binary	3	NaN
EGFR_mean_perc	Grade	Binary	10	0	High vs Low	0.2	1		EGFR_mean_perc	Grade	Binary	7	2	High vs Low	1	1		EGFR_mean_perc	Grade	Binary	155	NaN	High vs Low	1	1		EGFR_mean_perc	Grade	Binary	9	NaN	High vs Low	1	1		EGFR_mean_perc	Grade	Binary	7	NaN	High vs Low	1	1		EGFR_mean_perc	Grade	Binary	4	Inf
EGFR_mean_perc	Inaugural metastasis	Binary	10	Inf	Yes vs No	0.3	1		EGFR_mean_perc	Inaugural metastasis	Binary	7	NaN	Yes vs No	1	1		EGFR_mean_perc	Inaugural metastasis	Binary	148	1.00164	Yes vs No	1	1		EGFR_mean_perc	Inaugural metastasis	Binary	9	0	Yes vs No	1	1		EGFR_mean_perc	Inaugural metastasis	Binary	7	NaN	Yes vs No	1	1		EGFR_mean_perc	Inaugural metastasis	Binary	3	NaN
EGFR_mean_perc	Chemotherapy	Binary	10	Inf	1 vs 0	1	1		EGFR_mean_perc	Chemotherapy	Binary	7	2	1 vs 0	1	1		EGFR_mean_perc	Chemotherapy	Binary	132	0.19697	1 vs 0	0.00413125	0.413125		EGFR_mean_perc	Chemotherapy	Binary	9	NaN	1 vs 0	1	1		EGFR_mean_perc	Chemotherapy	Binary	5	NaN	1 vs 0	1	1		EGFR_mean_perc	Chemotherapy	Binary	3	NaN
EGFR_mean_perc	Surgery	Binary	10	NaN	1 vs 0	1	1		EGFR_mean_perc	Surgery	Binary	6	NaN	1 vs 0	1	1		EGFR_mean_perc	Surgery	Binary	151	Inf	1 vs 0	1	1		EGFR_mean_perc	Surgery	Binary	8	NaN	1 vs 0	1	1		EGFR_mean_perc	Surgery	Binary	7	NaN	1 vs 0	1	1		EGFR_mean_perc	Surgery	Binary	3	NaN
EGFR_mean_perc	Lymphadenectomy	Binary	10	Inf	1 vs 0	1	1		EGFR_mean_perc	Lymphadenectomy	Binary	7	Inf	1 vs 0	0.142857	1		EGFR_mean_perc	Lymphadenectomy	Binary	141	0.695988	1 vs 0	0.605162	1		EGFR_mean_perc	Lymphadenectomy	Binary	9	0	1 vs 0	0.333333	1		EGFR_mean_perc	Lymphadenectomy	Binary	7	1.5	1 vs 0	1	1		EGFR_mean_perc	Lymphadenectomy	Binary	3	NaN
EGFR_mean_perc	Macroscopic residual disease after surgery	Binary	10	0	1 vs 0	1	1		EGFR_mean_perc	Macroscopic residual disease after surgery	Binary	7	0	1 vs 0	1	1		EGFR_mean_perc	Macroscopic residual disease after surgery	Binary	104	0.841379	1 vs 0	1	1		EGFR_mean_perc	Macroscopic residual disease after surgery	Binary	7	0	1 vs 0	1	1		EGFR_mean_perc	Macroscopic residual disease after surgery	Binary	7	1.5	1 vs 0	1	1		EGFR_mean_perc	Macroscopic residual disease after surgery	Binary	3	NaN
EGFR_mean_perc	Embols	Binary	10	Inf	1 vs 0	0.4	1		EGFR_mean_perc	Embols	Binary	7	0	1 vs 0	1	1		EGFR_mean_perc	Embols	Binary	147	1.26064	1 vs 0	0.63507	1		EGFR_mean_perc	Embols	Binary	9	Inf	1 vs 0	0.444444	1		EGFR_mean_perc	Embols	Binary	7	0	1 vs 0	0.285714	1		EGFR_mean_perc	Embols	Binary	3	NaN
EGFR_mean_perc	Lymph node metastasis	Binary	8	Inf	1 vs 0	1	1		EGFR_mean_perc	Lymph node metastasis	Binary	7	NaN	1 vs 0	1	1		EGFR_mean_perc	Lymph node metastasis	Binary	129	2.60417	1 vs 0	0.0676029	1		EGFR_mean_perc	Lymph node metastasis	Binary	8	Inf	1 vs 0	1	1		EGFR_mean_perc	Lymph node metastasis	Binary	7	0	1 vs 0	1	1		EGFR_mean_perc	Lymph node metastasis	Binary	3	NaN
EGFR_mean_perc	Contraceptive	Binary	6	NaN	1 vs 0	1	1		EGFR_mean_perc	Contraceptive	Binary	5	NaN	1 vs 0	1	1		EGFR_mean_perc	Contraceptive	Binary	87	2.17391	1 vs 0	0.22426	1		EGFR_mean_perc	Contraceptive	Binary	5	NaN	1 vs 0	1	1		EGFR_mean_perc	Contraceptive	Binary	7	Inf	1 vs 0	0.285714	1		EGFR_mean_perc	Contraceptive	Binary	3	NaN
EGFR_mean_perc	Macroscopic residue size	Binary	5	NaN	>2 vs <=2	1	1		EGFR_mean_perc	Macroscopic residue size	Binary	0	NaN	>2 vs <=2	1	1		EGFR_mean_perc	Macroscopic residue size	Binary	0	NaN	>2 vs <=2	1	1		EGFR_mean_perc	Macroscopic residue size	Binary	0	NaN	>2 vs <=2	1	1		EGFR_mean_perc	Macroscopic residue size	Binary	0	NaN	>2 vs <=2	1	1		EGFR_mean_perc	Macroscopic residue size	Binary	0	NaN
EGFR_mean_perc	HGSC	Binary	10	NaN	Yes vs No	1	1		EGFR_mean_perc	HGSC	Binary	7	NaN	Yes vs No	1	1		EGFR_mean_perc	HGSC	Binary	155	NaN	Yes vs No	1	1		EGFR_mean_perc	HGSC	Binary	9	NaN	Yes vs No	1	1		EGFR_mean_perc	HGSC	Binary	7	NaN	Yes vs No	1	1		EGFR_mean_perc	HGSC	Binary	4	NaN
EGFR_mean_perc	Menopause	Binary	10	Inf	1-2 vs 0	1	1		EGFR_mean_perc	Menopause	Binary	6	0	1-2 vs 0	0.466667	1		EGFR_mean_perc	Menopause	Binary	128	1.70683	1-2 vs 0	0.561624	1		EGFR_mean_perc	Menopause	Binary	6	NaN	1-2 vs 0	1	1		EGFR_mean_perc	Menopause	Binary	7	4	1-2 vs 0	1	1		EGFR_mean_perc	Menopause	Binary	3	NaN
EGFR_mean_perc	Age group	Categorial	10	NA	NA	1	1		EGFR_mean_perc	Age group	Categorial	7	NA	NA	1	1		EGFR_mean_perc	Age group	Categorial	155	NA	NA	0.659624	1		EGFR_mean_perc	Age group	Categorial	9	NA	NA	1	1		EGFR_mean_perc	Age group	Categorial	7	NA	NA	1	1		EGFR_mean_perc	Age group	Categorial	4	NA
EGFR_mean_perc	Menopause group	Categorial	10	NA	NA	1	1		EGFR_mean_perc	Menopause group	Categorial	6	NA	NA	0.466667	1		EGFR_mean_perc	Menopause group	Categorial	128	NA	NA	0.770788	1		EGFR_mean_perc	Menopause group	Categorial	6	NA	NA	1	1		EGFR_mean_perc	Menopause group	Categorial	7	NA	NA	1	1		EGFR_mean_perc	Menopause group	Categorial	3	NA
EGFR_mean_perc	Dom_Sign	Categorial	8	NA	NA	1	1		EGFR_mean_perc	Dom_Sign	Categorial	6	NA	NA	0.4	1		EGFR_mean_perc	Dom_Sign	Categorial	146	NA	NA	0.694795	1		EGFR_mean_perc	Dom_Sign	Categorial	8	NA	NA	1	1		EGFR_mean_perc	Dom_Sign	Categorial	6	NA	NA	1	1		EGFR_mean_perc	Dom_Sign	Categorial	4	NA
EGFR_mean_perc	Second_sign	Categorial	8	NA	NA	1	1		EGFR_mean_perc	Second_sign	Categorial	6	NA	NA	0.4	1		EGFR_mean_perc	Second_sign	Categorial	146	NA	NA	0.926207	1		EGFR_mean_perc	Second_sign	Categorial	8	NA	NA	1	1		EGFR_mean_perc	Second_sign	Categorial	6	NA	NA	1	1		EGFR_mean_perc	Second_sign	Categorial	4	NA
PMS2_mean_perc	Stage	Binary	10	Inf	III-IV vs I-II	0.4	1		PMS2_mean_perc	Stage	Binary	7	Inf	III-IV vs I-II	1	1		PMS2_mean_perc	Stage	Binary	154	0	III-IV vs I-II	1	1		PMS2_mean_perc	Stage	Binary	9	NaN	III-IV vs I-II	1	1		PMS2_mean_perc	Stage	Binary	7	NaN	III-IV vs I-II	1	1		PMS2_mean_perc	Stage	Binary	4	NaN
PMS2_mean_perc	History	Binary	9	NaN	Yes vs No	1	1		PMS2_mean_perc	History	Binary	7	Inf	Yes vs No	1	1		PMS2_mean_perc	History	Binary	106	Inf	Yes vs No	1	1		PMS2_mean_perc	History	Binary	9	NaN	Yes vs No	1	1		PMS2_mean_perc	History	Binary	5	NaN	Yes vs No	1	1		PMS2_mean_perc	History	Binary	3	NaN
PMS2_mean_perc	Medical history	Binary	10	0	Yes vs No	1	1		PMS2_mean_perc	Medical history	Binary	7	Inf	Yes vs No	0.428571	1		PMS2_mean_perc	Medical history	Binary	108	0.65625	Yes vs No	1	1		PMS2_mean_perc	Medical history	Binary	9	NaN	Yes vs No	1	1		PMS2_mean_perc	Medical history	Binary	7	NaN	Yes vs No	1	1		PMS2_mean_perc	Medical history	Binary	3	NaN
PMS2_mean_perc	Surgical history	Binary	10	0	Yes vs No	0.3	1		PMS2_mean_perc	Surgical history	Binary	7	0	Yes vs No	1	1		PMS2_mean_perc	Surgical history	Binary	105	Inf	Yes vs No	1	1		PMS2_mean_perc	Surgical history	Binary	9	NaN	Yes vs No	1	1		PMS2_mean_perc	Surgical history	Binary	7	NaN	Yes vs No	1	1		PMS2_mean_perc	Surgical history	Binary	3	NaN
PMS2_mean_perc	Grade	Binary	10	Inf	High vs Low	0.2	1		PMS2_mean_perc	Grade	Binary	7	0	High vs Low	0.428571	1		PMS2_mean_perc	Grade	Binary	154	NaN	High vs Low	1	1		PMS2_mean_perc	Grade	Binary	9	NaN	High vs Low	1	1		PMS2_mean_perc	Grade	Binary	7	NaN	High vs Low	1	1		PMS2_mean_perc	Grade	Binary	4	NaN
PMS2_mean_perc	Inaugural metastasis	Binary	10	0	Yes vs No	0.3	1		PMS2_mean_perc	Inaugural metastasis	Binary	7	NaN	Yes vs No	1	1		PMS2_mean_perc	Inaugural metastasis	Binary	147	0.205882	Yes vs No	0.213398	1		PMS2_mean_perc	Inaugural metastasis	Binary	9	NaN	Yes vs No	1	1		PMS2_mean_perc	Inaugural metastasis	Binary	7	NaN	Yes vs No	1	1		PMS2_mean_perc	Inaugural metastasis	Binary	3	NaN
PMS2_mean_perc	Chemotherapy	Binary	10	0	1 vs 0	1	1		PMS2_mean_perc	Chemotherapy	Binary	7	Inf	1 vs 0	1	1		PMS2_mean_perc	Chemotherapy	Binary	131	2.86842	1 vs 0	0.394188	1		PMS2_mean_perc	Chemotherapy	Binary	9	NaN	1 vs 0	1	1		PMS2_mean_perc	Chemotherapy	Binary	5	NaN	1 vs 0	1	1		PMS2_mean_perc	Chemotherapy	Binary	3	NaN
PMS2_mean_perc	Surgery	Binary	10	NaN	1 vs 0	1	1		PMS2_mean_perc	Surgery	Binary	6	NaN	1 vs 0	1	1		PMS2_mean_perc	Surgery	Binary	150	0	1 vs 0	1	1		PMS2_mean_perc	Surgery	Binary	8	NaN	1 vs 0	1	1		PMS2_mean_perc	Surgery	Binary	7	NaN	1 vs 0	1	1		PMS2_mean_perc	Surgery	Binary	3	NaN
PMS2_mean_perc	Lymphadenectomy	Binary	10	Inf	1 vs 0	1	1		PMS2_mean_perc	Lymphadenectomy	Binary	7	Inf	1 vs 0	0.428571	1		PMS2_mean_perc	Lymphadenectomy	Binary	140	0	1 vs 0	0.551689	1		PMS2_mean_perc	Lymphadenectomy	Binary	9	NaN	1 vs 0	1	1		PMS2_mean_perc	Lymphadenectomy	Binary	7	NaN	1 vs 0	1	1		PMS2_mean_perc	Lymphadenectomy	Binary	3	NaN
PMS2_mean_perc	Macroscopic residual disease after surgery	Binary	10	Inf	1 vs 0	1	1		PMS2_mean_perc	Macroscopic residual disease after surgery	Binary	7	Inf	1 vs 0	1	1		PMS2_mean_perc	Macroscopic residual disease after surgery	Binary	103	Inf	1 vs 0	1	1		PMS2_mean_perc	Macroscopic residual disease after surgery	Binary	7	NaN	1 vs 0	1	1		PMS2_mean_perc	Macroscopic residual disease after surgery	Binary	7	NaN	1 vs 0	1	1		PMS2_mean_perc	Macroscopic residual disease after surgery	Binary	3	NaN
PMS2_mean_perc	Embols	Binary	10	Inf	1 vs 0	1	1		PMS2_mean_perc	Embols	Binary	7	Inf	1 vs 0	1	1		PMS2_mean_perc	Embols	Binary	146	1.21348	1 vs 0	1	1		PMS2_mean_perc	Embols	Binary	9	NaN	1 vs 0	1	1		PMS2_mean_perc	Embols	Binary	7	NaN	1 vs 0	1	1		PMS2_mean_perc	Embols	Binary	3	NaN
PMS2_mean_perc	Lymph node metastasis	Binary	8	NaN	1 vs 0	1	1		PMS2_mean_perc	Lymph node metastasis	Binary	7	NaN	1 vs 0	1	1		PMS2_mean_perc	Lymph node metastasis	Binary	127	1.13924	1 vs 0	1	1		PMS2_mean_perc	Lymph node metastasis	Binary	8	NaN	1 vs 0	1	1		PMS2_mean_perc	Lymph node metastasis	Binary	7	NaN	1 vs 0	1	1		PMS2_mean_perc	Lymph node metastasis	Binary	3	NaN
PMS2_mean_perc	Contraceptive	Binary	6	Inf	1 vs 0	1	1		PMS2_mean_perc	Contraceptive	Binary	6	NaN	1 vs 0	1	1		PMS2_mean_perc	Contraceptive	Binary	86	0	1 vs 0	0.337209	1		PMS2_mean_perc	Contraceptive	Binary	5	NaN	1 vs 0	1	1		PMS2_mean_perc	Contraceptive	Binary	7	NaN	1 vs 0	1	1		PMS2_mean_perc	Contraceptive	Binary	3	NaN
PMS2_mean_perc	Macroscopic residue size	Binary	5	NaN	>2 vs <=2	1	1		PMS2_mean_perc	Macroscopic residue size	Binary	0	NaN	>2 vs <=2	1	1		PMS2_mean_perc	Macroscopic residue size	Binary	0	NaN	>2 vs <=2	1	1		PMS2_mean_perc	Macroscopic residue size	Binary	0	NaN	>2 vs <=2	1	1		PMS2_mean_perc	Macroscopic residue size	Binary	0	NaN	>2 vs <=2	1	1		PMS2_mean_perc	Macroscopic residue size	Binary	0	NaN
PMS2_mean_perc	HGSC	Binary	10	NaN	Yes vs No	1	1		PMS2_mean_perc	HGSC	Binary	7	NaN	Yes vs No	1	1		PMS2_mean_perc	HGSC	Binary	154	NaN	Yes vs No	1	1		PMS2_mean_perc	HGSC	Binary	9	NaN	Yes vs No	1	1		PMS2_mean_perc	HGSC	Binary	7	NaN	Yes vs No	1	1		PMS2_mean_perc	HGSC	Binary	4	NaN
PMS2_mean_perc	Menopause	Binary	10	0	1-2 vs 0	1	1		PMS2_mean_perc	Menopause	Binary	6	Inf	1-2 vs 0	1	1		PMS2_mean_perc	Menopause	Binary	127	3.80769	1-2 vs 0	0.381327	1		PMS2_mean_perc	Menopause	Binary	6	NaN	1-2 vs 0	1	1		PMS2_mean_perc	Menopause	Binary	7	NaN	1-2 vs 0	1	1		PMS2_mean_perc	Menopause	Binary	3	NaN
PMS2_mean_perc	Age group	Categorial	10	NA	NA	1	1		PMS2_mean_perc	Age group	Categorial	7	NA	NA	1	1		PMS2_mean_perc	Age group	Categorial	154	NA	NA	0.352241	1		PMS2_mean_perc	Age group	Categorial	9	NA	NA	1	1		PMS2_mean_perc	Age group	Categorial	7	NA	NA	1	1		PMS2_mean_perc	Age group	Categorial	4	NA
PMS2_mean_perc	Menopause group	Categorial	10	NA	NA	1	1		PMS2_mean_perc	Menopause group	Categorial	6	NA	NA	1	1		PMS2_mean_perc	Menopause group	Categorial	127	NA	NA	0.488189	1		PMS2_mean_perc	Menopause group	Categorial	6	NA	NA	1	1		PMS2_mean_perc	Menopause group	Categorial	7	NA	NA	1	1		PMS2_mean_perc	Menopause group	Categorial	3	NA
PMS2_mean_perc	Dom_Sign	Categorial	8	NA	NA	1	1		PMS2_mean_perc	Dom_Sign	Categorial	6	NA	NA	1	1		PMS2_mean_perc	Dom_Sign	Categorial	145	NA	NA	1	1		PMS2_mean_perc	Dom_Sign	Categorial	8	NA	NA	1	1		PMS2_mean_perc	Dom_Sign	Categorial	6	NA	NA	1	1		PMS2_mean_perc	Dom_Sign	Categorial	4	NA
PMS2_mean_perc	Second_sign	Categorial	8	NA	NA	0.5	1		PMS2_mean_perc	Second_sign	Categorial	6	NA	NA	0.5	1		PMS2_mean_perc	Second_sign	Categorial	145	NA	NA	0.536695	1		PMS2_mean_perc	Second_sign	Categorial	8	NA	NA	1	1		PMS2_mean_perc	Second_sign	Categorial	6	NA	NA	1	1		PMS2_mean_perc	Second_sign	Categorial	4	NA
MSH2_mean_perc	Stage	Binary	10	NaN	III-IV vs I-II	1	1		MSH2_mean_perc	Stage	Binary	7	NaN	III-IV vs I-II	1	1		MSH2_mean_perc	Stage	Binary	155	NaN	III-IV vs I-II	1	1		MSH2_mean_perc	Stage	Binary	9	NaN	III-IV vs I-II	1	1		MSH2_mean_perc	Stage	Binary	7	0	III-IV vs I-II	1	1		MSH2_mean_perc	Stage	Binary	4	NaN
MSH2_mean_perc	History	Binary	9	NaN	Yes vs No	1	1		MSH2_mean_perc	History	Binary	7	NaN	Yes vs No	1	1		MSH2_mean_perc	History	Binary	107	NaN	Yes vs No	1	1		MSH2_mean_perc	History	Binary	9	NaN	Yes vs No	1	1		MSH2_mean_perc	History	Binary	5	Inf	Yes vs No	1	1		MSH2_mean_perc	History	Binary	3	NaN
MSH2_mean_perc	Medical history	Binary	10	NaN	Yes vs No	1	1		MSH2_mean_perc	Medical history	Binary	7	NaN	Yes vs No	1	1		MSH2_mean_perc	Medical history	Binary	109	NaN	Yes vs No	1	1		MSH2_mean_perc	Medical history	Binary	9	NaN	Yes vs No	1	1		MSH2_mean_perc	Medical history	Binary	7	Inf	Yes vs No	0.285714	1		MSH2_mean_perc	Medical history	Binary	3	NaN
MSH2_mean_perc	Surgical history	Binary	10	NaN	Yes vs No	1	1		MSH2_mean_perc	Surgical history	Binary	7	NaN	Yes vs No	1	1		MSH2_mean_perc	Surgical history	Binary	106	NaN	Yes vs No	1	1		MSH2_mean_perc	Surgical history	Binary	9	NaN	Yes vs No	1	1		MSH2_mean_perc	Surgical history	Binary	7	Inf	Yes vs No	1	1		MSH2_mean_perc	Surgical history	Binary	3	NaN
MSH2_mean_perc	Grade	Binary	10	NaN	High vs Low	1	1		MSH2_mean_perc	Grade	Binary	7	NaN	High vs Low	1	1		MSH2_mean_perc	Grade	Binary	155	NaN	High vs Low	1	1		MSH2_mean_perc	Grade	Binary	9	NaN	High vs Low	1	1		MSH2_mean_perc	Grade	Binary	7	NaN	High vs Low	1	1		MSH2_mean_perc	Grade	Binary	4	NaN
MSH2_mean_perc	Inaugural metastasis	Binary	10	NaN	Yes vs No	1	1		MSH2_mean_perc	Inaugural metastasis	Binary	7	NaN	Yes vs No	1	1		MSH2_mean_perc	Inaugural metastasis	Binary	148	NaN	Yes vs No	1	1		MSH2_mean_perc	Inaugural metastasis	Binary	9	NaN	Yes vs No	1	1		MSH2_mean_perc	Inaugural metastasis	Binary	7	NaN	Yes vs No	1	1		MSH2_mean_perc	Inaugural metastasis	Binary	3	NaN
MSH2_mean_perc	Chemotherapy	Binary	10	NaN	1 vs 0	1	1		MSH2_mean_perc	Chemotherapy	Binary	7	NaN	1 vs 0	1	1		MSH2_mean_perc	Chemotherapy	Binary	132	NaN	1 vs 0	1	1		MSH2_mean_perc	Chemotherapy	Binary	9	NaN	1 vs 0	1	1		MSH2_mean_perc	Chemotherapy	Binary	5	NaN	1 vs 0	1	1		MSH2_mean_perc	Chemotherapy	Binary	3	NaN
MSH2_mean_perc	Surgery	Binary	10	NaN	1 vs 0	1	1		MSH2_mean_perc	Surgery	Binary	6	NaN	1 vs 0	1	1		MSH2_mean_perc	Surgery	Binary	151	NaN	1 vs 0	1	1		MSH2_mean_perc	Surgery	Binary	8	NaN	1 vs 0	1	1		MSH2_mean_perc	Surgery	Binary	7	NaN	1 vs 0	1	1		MSH2_mean_perc	Surgery	Binary	3	NaN
MSH2_mean_perc	Lymphadenectomy	Binary	10	NaN	1 vs 0	1	1		MSH2_mean_perc	Lymphadenectomy	Binary	7	NaN	1 vs 0	1	1		MSH2_mean_perc	Lymphadenectomy	Binary	141	NaN	1 vs 0	1	1		MSH2_mean_perc	Lymphadenectomy	Binary	9	NaN	1 vs 0	1	1		MSH2_mean_perc	Lymphadenectomy	Binary	7	0	1 vs 0	0.428571	1		MSH2_mean_perc	Lymphadenectomy	Binary	3	NaN
MSH2_mean_perc	Macroscopic residual disease after surgery	Binary	10	NaN	1 vs 0	1	1		MSH2_mean_perc	Macroscopic residual disease after surgery	Binary	7	NaN	1 vs 0	1	1		MSH2_mean_perc	Macroscopic residual disease after surgery	Binary	104	NaN	1 vs 0	1	1		MSH2_mean_perc	Macroscopic residual disease after surgery	Binary	7	NaN	1 vs 0	1	1		MSH2_mean_perc	Macroscopic residual disease after surgery	Binary	7	Inf	1 vs 0	1	1		MSH2_mean_perc	Macroscopic residual disease after surgery	Binary	3	NaN
MSH2_mean_perc	Embols	Binary	10	NaN	1 vs 0	1	1		MSH2_mean_perc	Embols	Binary	7	NaN	1 vs 0	1	1		MSH2_mean_perc	Embols	Binary	147	NaN	1 vs 0	1	1		MSH2_mean_perc	Embols	Binary	9	NaN	1 vs 0	1	1		MSH2_mean_perc	Embols	Binary	7	0	1 vs 0	1	1		MSH2_mean_perc	Embols	Binary	3	NaN
MSH2_mean_perc	Lymph node metastasis	Binary	8	NaN	1 vs 0	1	1		MSH2_mean_perc	Lymph node metastasis	Binary	7	NaN	1 vs 0	1	1		MSH2_mean_perc	Lymph node metastasis	Binary	128	NaN	1 vs 0	1	1		MSH2_mean_perc	Lymph node metastasis	Binary	8	NaN	1 vs 0	1	1		MSH2_mean_perc	Lymph node metastasis	Binary	7	0	1 vs 0	0.142857	1		MSH2_mean_perc	Lymph node metastasis	Binary	3	NaN
MSH2_mean_perc	Contraceptive	Binary	6	NaN	1 vs 0	1	1		MSH2_mean_perc	Contraceptive	Binary	6	NaN	1 vs 0	1	1		MSH2_mean_perc	Contraceptive	Binary	87	NaN	1 vs 0	1	1		MSH2_mean_perc	Contraceptive	Binary	5	NaN	1 vs 0	1	1		MSH2_mean_perc	Contraceptive	Binary	7	Inf	1 vs 0	1	1		MSH2_mean_perc	Contraceptive	Binary	3	NaN
MSH2_mean_perc	Macroscopic residue size	Binary	5	NaN	>2 vs <=2	1	1		MSH2_mean_perc	Macroscopic residue size	Binary	0	NaN	>2 vs <=2	1	1		MSH2_mean_perc	Macroscopic residue size	Binary	0	NaN	>2 vs <=2	1	1		MSH2_mean_perc	Macroscopic residue size	Binary	0	NaN	>2 vs <=2	1	1		MSH2_mean_perc	Macroscopic residue size	Binary	0	NaN	>2 vs <=2	1	1		MSH2_mean_perc	Macroscopic residue size	Binary	0	NaN
MSH2_mean_perc	HGSC	Binary	10	NaN	Yes vs No	1	1		MSH2_mean_perc	HGSC	Binary	7	NaN	Yes vs No	1	1		MSH2_mean_perc	HGSC	Binary	155	NaN	Yes vs No	1	1		MSH2_mean_perc	HGSC	Binary	9	NaN	Yes vs No	1	1		MSH2_mean_perc	HGSC	Binary	7	NaN	Yes vs No	1	1		MSH2_mean_perc	HGSC	Binary	4	NaN
MSH2_mean_perc	Menopause	Binary	10	NaN	1-2 vs 0	1	1		MSH2_mean_perc	Menopause	Binary	6	NaN	1-2 vs 0	1	1		MSH2_mean_perc	Menopause	Binary	128	NaN	1-2 vs 0	1	1		MSH2_mean_perc	Menopause	Binary	6	NaN	1-2 vs 0	1	1		MSH2_mean_perc	Menopause	Binary	7	Inf	1-2 vs 0	1	1		MSH2_mean_perc	Menopause	Binary	3	NaN
MSH2_mean_perc	Age group	Categorial	10	NA	NA	1	1		MSH2_mean_perc	Age group	Categorial	7	NA	NA	1	1		MSH2_mean_perc	Age group	Categorial	155	NA	NA	1	1		MSH2_mean_perc	Age group	Categorial	9	NA	NA	1	1		MSH2_mean_perc	Age group	Categorial	7	NA	NA	1	1		MSH2_mean_perc	Age group	Categorial	4	NA
MSH2_mean_perc	Menopause group	Categorial	10	NA	NA	1	1		MSH2_mean_perc	Menopause group	Categorial	6	NA	NA	1	1		MSH2_mean_perc	Menopause group	Categorial	128	NA	NA	1	1		MSH2_mean_perc	Menopause group	Categorial	6	NA	NA	1	1		MSH2_mean_perc	Menopause group	Categorial	7	NA	NA	1	1		MSH2_mean_perc	Menopause group	Categorial	3	NA
MSH2_mean_perc	Dom_Sign	Categorial	8	NA	NA	1	1		MSH2_mean_perc	Dom_Sign	Categorial	6	NA	NA	1	1		MSH2_mean_perc	Dom_Sign	Categorial	146	NA	NA	1	1		MSH2_mean_perc	Dom_Sign	Categorial	8	NA	NA	1	1		MSH2_mean_perc	Dom_Sign	Categorial	6	NA	NA	1	1		MSH2_mean_perc	Dom_Sign	Categorial	4	NA
MSH2_mean_perc	Second_sign	Categorial	8	NA	NA	1	1		MSH2_mean_perc	Second_sign	Categorial	6	NA	NA	1	1		MSH2_mean_perc	Second_sign	Categorial	146	NA	NA	1	1		MSH2_mean_perc	Second_sign	Categorial	8	NA	NA	1	1		MSH2_mean_perc	Second_sign	Categorial	6	NA	NA	1	1		MSH2_mean_perc	Second_sign	Categorial	4	NA
MSH6_mean_perc	Stage	Binary	10	NaN	III-IV vs I-II	1	1		MSH6_mean_perc	Stage	Binary	7	NaN	III-IV vs I-II	1	1		MSH6_mean_perc	Stage	Binary	155	2.18333	III-IV vs I-II	0.444845	1		MSH6_mean_perc	Stage	Binary	9	NaN	III-IV vs I-II	1	1		MSH6_mean_perc	Stage	Binary	7	0	III-IV vs I-II	1	1		MSH6_mean_perc	Stage	Binary	4	NaN
MSH6_mean_perc	History	Binary	9	NaN	Yes vs No	1	1		MSH6_mean_perc	History	Binary	7	NaN	Yes vs No	1	1		MSH6_mean_perc	History	Binary	107	Inf	Yes vs No	1	1		MSH6_mean_perc	History	Binary	9	NaN	Yes vs No	1	1		MSH6_mean_perc	History	Binary	5	Inf	Yes vs No	1	1		MSH6_mean_perc	History	Binary	3	NaN
MSH6_mean_perc	Medical history	Binary	10	NaN	Yes vs No	1	1		MSH6_mean_perc	Medical history	Binary	7	NaN	Yes vs No	1	1		MSH6_mean_perc	Medical history	Binary	109	Inf	Yes vs No	0.517839	1		MSH6_mean_perc	Medical history	Binary	9	NaN	Yes vs No	1	1		MSH6_mean_perc	Medical history	Binary	7	Inf	Yes vs No	0.285714	1		MSH6_mean_perc	Medical history	Binary	3	NaN
MSH6_mean_perc	Surgical history	Binary	10	NaN	Yes vs No	1	1		MSH6_mean_perc	Surgical history	Binary	7	NaN	Yes vs No	1	1		MSH6_mean_perc	Surgical history	Binary	106	Inf	Yes vs No	1	1		MSH6_mean_perc	Surgical history	Binary	9	NaN	Yes vs No	1	1		MSH6_mean_perc	Surgical history	Binary	7	Inf	Yes vs No	1	1		MSH6_mean_perc	Surgical history	Binary	3	NaN
MSH6_mean_perc	Grade	Binary	10	NaN	High vs Low	1	1		MSH6_mean_perc	Grade	Binary	7	NaN	High vs Low	1	1		MSH6_mean_perc	Grade	Binary	155	NaN	High vs Low	1	1		MSH6_mean_perc	Grade	Binary	9	NaN	High vs Low	1	1		MSH6_mean_perc	Grade	Binary	7	NaN	High vs Low	1	1		MSH6_mean_perc	Grade	Binary	4	NaN
MSH6_mean_perc	Inaugural metastasis	Binary	10	NaN	Yes vs No	1	1		MSH6_mean_perc	Inaugural metastasis	Binary	7	NaN	Yes vs No	1	1		MSH6_mean_perc	Inaugural metastasis	Binary	148	0.411765	Yes vs No	0.582474	1		MSH6_mean_perc	Inaugural metastasis	Binary	9	NaN	Yes vs No	1	1		MSH6_mean_perc	Inaugural metastasis	Binary	7	NaN	Yes vs No	1	1		MSH6_mean_perc	Inaugural metastasis	Binary	3	NaN
MSH6_mean_perc	Chemotherapy	Binary	10	NaN	1 vs 0	1	1		MSH6_mean_perc	Chemotherapy	Binary	7	NaN	1 vs 0	1	1		MSH6_mean_perc	Chemotherapy	Binary	132	2.89474	1 vs 0	0.391662	1		MSH6_mean_perc	Chemotherapy	Binary	9	NaN	1 vs 0	1	1		MSH6_mean_perc	Chemotherapy	Binary	5	NaN	1 vs 0	1	1		MSH6_mean_perc	Chemotherapy	Binary	3	NaN
MSH6_mean_perc	Surgery	Binary	10	NaN	1 vs 0	1	1		MSH6_mean_perc	Surgery	Binary	6	NaN	1 vs 0	1	1		MSH6_mean_perc	Surgery	Binary	151	0	1 vs 0	1	1		MSH6_mean_perc	Surgery	Binary	8	NaN	1 vs 0	1	1		MSH6_mean_perc	Surgery	Binary	7	NaN	1 vs 0	1	1		MSH6_mean_perc	Surgery	Binary	3	NaN
MSH6_mean_perc	Lymphadenectomy	Binary	10	NaN	1 vs 0	1	1		MSH6_mean_perc	Lymphadenectomy	Binary	7	NaN	1 vs 0	1	1		MSH6_mean_perc	Lymphadenectomy	Binary	141	0.618056	1 vs 0	1	1		MSH6_mean_perc	Lymphadenectomy	Binary	9	NaN	1 vs 0	1	1		MSH6_mean_perc	Lymphadenectomy	Binary	7	0	1 vs 0	0.428571	1		MSH6_mean_perc	Lymphadenectomy	Binary	3	NaN
MSH6_mean_perc	Macroscopic residual disease after surgery	Binary	10	NaN	1 vs 0	1	1		MSH6_mean_perc	Macroscopic residual disease after surgery	Binary	7	NaN	1 vs 0	1	1		MSH6_mean_perc	Macroscopic residual disease after surgery	Binary	104	0.457143	1 vs 0	0.536034	1		MSH6_mean_perc	Macroscopic residual disease after surgery	Binary	7	NaN	1 vs 0	1	1		MSH6_mean_perc	Macroscopic residual disease after surgery	Binary	7	Inf	1 vs 0	1	1		MSH6_mean_perc	Macroscopic residual disease after surgery	Binary	3	NaN
MSH6_mean_perc	Embols	Binary	10	NaN	1 vs 0	1	1		MSH6_mean_perc	Embols	Binary	7	NaN	1 vs 0	1	1		MSH6_mean_perc	Embols	Binary	147	0.588889	1 vs 0	0.630092	1		MSH6_mean_perc	Embols	Binary	9	NaN	1 vs 0	1	1		MSH6_mean_perc	Embols	Binary	7	0	1 vs 0	1	1		MSH6_mean_perc	Embols	Binary	3	NaN
MSH6_mean_perc	Lymph node metastasis	Binary	8	NaN	1 vs 0	1	1		MSH6_mean_perc	Lymph node metastasis	Binary	7	NaN	1 vs 0	1	1		MSH6_mean_perc	Lymph node metastasis	Binary	128	1.70886	1 vs 0	1	1		MSH6_mean_perc	Lymph node metastasis	Binary	8	NaN	1 vs 0	1	1		MSH6_mean_perc	Lymph node metastasis	Binary	7	0	1 vs 0	0.142857	1		MSH6_mean_perc	Lymph node metastasis	Binary	3	NaN
MSH6_mean_perc	Contraceptive	Binary	6	NaN	1 vs 0	1	1		MSH6_mean_perc	Contraceptive	Binary	6	NaN	1 vs 0	1	1		MSH6_mean_perc	Contraceptive	Binary	87	0.491228	1 vs 0	1	1		MSH6_mean_perc	Contraceptive	Binary	5	NaN	1 vs 0	1	1		MSH6_mean_perc	Contraceptive	Binary	7	Inf	1 vs 0	1	1		MSH6_mean_perc	Contraceptive	Binary	3	NaN
MSH6_mean_perc	Macroscopic residue size	Binary	5	NaN	>2 vs <=2	1	1		MSH6_mean_perc	Macroscopic residue size	Binary	0	NaN	>2 vs <=2	1	1		MSH6_mean_perc	Macroscopic residue size	Binary	0	NaN	>2 vs <=2	1	1		MSH6_mean_perc	Macroscopic residue size	Binary	0	NaN	>2 vs <=2	1	1		MSH6_mean_perc	Macroscopic residue size	Binary	0	NaN	>2 vs <=2	1	1		MSH6_mean_perc	Macroscopic residue size	Binary	0	NaN
MSH6_mean_perc	HGSC	Binary	10	NaN	Yes vs No	1	1		MSH6_mean_perc	HGSC	Binary	7	NaN	Yes vs No	1	1		MSH6_mean_perc	HGSC	Binary	155	NaN	Yes vs No	1	1		MSH6_mean_perc	HGSC	Binary	9	NaN	Yes vs No	1	1		MSH6_mean_perc	HGSC	Binary	7	NaN	Yes vs No	1	1		MSH6_mean_perc	HGSC	Binary	4	NaN
MSH6_mean_perc	Menopause	Binary	10	NaN	1-2 vs 0	1	1		MSH6_mean_perc	Menopause	Binary	6	NaN	1-2 vs 0	1	1		MSH6_mean_perc	Menopause	Binary	128	7.61538	1-2 vs 0	0.120325	1		MSH6_mean_perc	Menopause	Binary	6	NaN	1-2 vs 0	1	1		MSH6_mean_perc	Menopause	Binary	7	Inf	1-2 vs 0	1	1		MSH6_mean_perc	Menopause	Binary	3	NaN
MSH6_mean_perc	Age group	Categorial	10	NA	NA	1	1		MSH6_mean_perc	Age group	Categorial	7	NA	NA	1	1		MSH6_mean_perc	Age group	Categorial	155	NA	NA	0.114981	1		MSH6_mean_perc	Age group	Categorial	9	NA	NA	1	1		MSH6_mean_perc	Age group	Categorial	7	NA	NA	1	1		MSH6_mean_perc	Age group	Categorial	4	NA
MSH6_mean_perc	Menopause group	Categorial	10	NA	NA	1	1		MSH6_mean_perc	Menopause group	Categorial	6	NA	NA	1	1		MSH6_mean_perc	Menopause group	Categorial	128	NA	NA	0.200295	1		MSH6_mean_perc	Menopause group	Categorial	6	NA	NA	1	1		MSH6_mean_perc	Menopause group	Categorial	7	NA	NA	1	1		MSH6_mean_perc	Menopause group	Categorial	3	NA
MSH6_mean_perc	Dom_Sign	Categorial	8	NA	NA	1	1		MSH6_mean_perc	Dom_Sign	Categorial	6	NA	NA	1	1		MSH6_mean_perc	Dom_Sign	Categorial	146	NA	NA	1	1		MSH6_mean_perc	Dom_Sign	Categorial	8	NA	NA	1	1		MSH6_mean_perc	Dom_Sign	Categorial	6	NA	NA	1	1		MSH6_mean_perc	Dom_Sign	Categorial	4	NA
MSH6_mean_perc	Second_sign	Categorial	8	NA	NA	1	1		MSH6_mean_perc	Second_sign	Categorial	6	NA	NA	1	1		MSH6_mean_perc	Second_sign	Categorial	146	NA	NA	0.924832	1		MSH6_mean_perc	Second_sign	Categorial	8	NA	NA	1	1		MSH6_mean_perc	Second_sign	Categorial	6	NA	NA	1	1		MSH6_mean_perc	Second_sign	Categorial	4	NA
MLH1_mean_perc	Stage	Binary	10	Inf	III-IV vs I-II	0.4	1		MLH1_mean_perc	Stage	Binary	8	0.5	III-IV vs I-II	1	1		MLH1_mean_perc	Stage	Binary	154	0	III-IV vs I-II	1	1		MLH1_mean_perc	Stage	Binary	9	NaN	III-IV vs I-II	1	1		MLH1_mean_perc	Stage	Binary	7	NaN	III-IV vs I-II	1	1		MLH1_mean_perc	Stage	Binary	4	NaN
MLH1_mean_perc	History	Binary	9	NaN	Yes vs No	1	1		MLH1_mean_perc	History	Binary	8	Inf	Yes vs No	1	1		MLH1_mean_perc	History	Binary	106	NaN	Yes vs No	1	1		MLH1_mean_perc	History	Binary	9	NaN	Yes vs No	1	1		MLH1_mean_perc	History	Binary	5	NaN	Yes vs No	1	1		MLH1_mean_perc	History	Binary	3	NaN
MLH1_mean_perc	Medical history	Binary	10	0	Yes vs No	1	1		MLH1_mean_perc	Medical history	Binary	8	2	Yes vs No	1	1		MLH1_mean_perc	Medical history	Binary	108	NaN	Yes vs No	1	1		MLH1_mean_perc	Medical history	Binary	9	NaN	Yes vs No	1	1		MLH1_mean_perc	Medical history	Binary	7	NaN	Yes vs No	1	1		MLH1_mean_perc	Medical history	Binary	3	NaN
MLH1_mean_perc	Surgical history	Binary	10	0	Yes vs No	0.3	1		MLH1_mean_perc	Surgical history	Binary	8	0	Yes vs No	1	1		MLH1_mean_perc	Surgical history	Binary	105	NaN	Yes vs No	1	1		MLH1_mean_perc	Surgical history	Binary	9	NaN	Yes vs No	1	1		MLH1_mean_perc	Surgical history	Binary	7	NaN	Yes vs No	1	1		MLH1_mean_perc	Surgical history	Binary	3	NaN
MLH1_mean_perc	Grade	Binary	10	Inf	High vs Low	0.2	1		MLH1_mean_perc	Grade	Binary	8	0	High vs Low	0.428571	1		MLH1_mean_perc	Grade	Binary	154	NaN	High vs Low	1	1		MLH1_mean_perc	Grade	Binary	9	NaN	High vs Low	1	1		MLH1_mean_perc	Grade	Binary	7	NaN	High vs Low	1	1		MLH1_mean_perc	Grade	Binary	4	NaN
MLH1_mean_perc	Inaugural metastasis	Binary	10	0	Yes vs No	0.3	1		MLH1_mean_perc	Inaugural metastasis	Binary	8	NaN	Yes vs No	1	1		MLH1_mean_perc	Inaugural metastasis	Binary	147	0	Yes vs No	0.292517	1		MLH1_mean_perc	Inaugural metastasis	Binary	9	NaN	Yes vs No	1	1		MLH1_mean_perc	Inaugural metastasis	Binary	7	NaN	Yes vs No	1	1		MLH1_mean_perc	Inaugural metastasis	Binary	3	NaN
MLH1_mean_perc	Chemotherapy	Binary	10	0	1 vs 0	1	1		MLH1_mean_perc	Chemotherapy	Binary	8	1	1 vs 0	1	1		MLH1_mean_perc	Chemotherapy	Binary	131	Inf	1 vs 0	0.152672	1		MLH1_mean_perc	Chemotherapy	Binary	9	NaN	1 vs 0	1	1		MLH1_mean_perc	Chemotherapy	Binary	5	NaN	1 vs 0	1	1		MLH1_mean_perc	Chemotherapy	Binary	3	NaN
MLH1_mean_perc	Surgery	Binary	10	NaN	1 vs 0	1	1		MLH1_mean_perc	Surgery	Binary	7	NaN	1 vs 0	1	1		MLH1_mean_perc	Surgery	Binary	150	0	1 vs 0	1	1		MLH1_mean_perc	Surgery	Binary	8	NaN	1 vs 0	1	1		MLH1_mean_perc	Surgery	Binary	7	NaN	1 vs 0	1	1		MLH1_mean_perc	Surgery	Binary	3	NaN
MLH1_mean_perc	Lymphadenectomy	Binary	10	Inf	1 vs 0	1	1		MLH1_mean_perc	Lymphadenectomy	Binary	8	2	1 vs 0	1	1		MLH1_mean_perc	Lymphadenectomy	Binary	140	0	1 vs 0	1	1		MLH1_mean_perc	Lymphadenectomy	Binary	9	NaN	1 vs 0	1	1		MLH1_mean_perc	Lymphadenectomy	Binary	7	NaN	1 vs 0	1	1		MLH1_mean_perc	Lymphadenectomy	Binary	3	NaN
MLH1_mean_perc	Macroscopic residual disease after surgery	Binary	10	Inf	1 vs 0	1	1		MLH1_mean_perc	Macroscopic residual disease after surgery	Binary	8	Inf	1 vs 0	1	1		MLH1_mean_perc	Macroscopic residual disease after surgery	Binary	103	NaN	1 vs 0	1	1		MLH1_mean_perc	Macroscopic residual disease after surgery	Binary	7	NaN	1 vs 0	1	1		MLH1_mean_perc	Macroscopic residual disease after surgery	Binary	7	NaN	1 vs 0	1	1		MLH1_mean_perc	Macroscopic residual disease after surgery	Binary	3	NaN
MLH1_mean_perc	Embols	Binary	10	Inf	1 vs 0	1	1		MLH1_mean_perc	Embols	Binary	8	Inf	1 vs 0	1	1		MLH1_mean_perc	Embols	Binary	146	0	1 vs 0	0.376712	1		MLH1_mean_perc	Embols	Binary	9	NaN	1 vs 0	1	1		MLH1_mean_perc	Embols	Binary	7	NaN	1 vs 0	1	1		MLH1_mean_perc	Embols	Binary	3	NaN
MLH1_mean_perc	Lymph node metastasis	Binary	8	NaN	1 vs 0	1	1		MLH1_mean_perc	Lymph node metastasis	Binary	8	NaN	1 vs 0	1	1		MLH1_mean_perc	Lymph node metastasis	Binary	127	0	1 vs 0	0.362205	1		MLH1_mean_perc	Lymph node metastasis	Binary	8	NaN	1 vs 0	1	1		MLH1_mean_perc	Lymph node metastasis	Binary	7	NaN	1 vs 0	1	1		MLH1_mean_perc	Lymph node metastasis	Binary	3	NaN
MLH1_mean_perc	Contraceptive	Binary	6	Inf	1 vs 0	1	1		MLH1_mean_perc	Contraceptive	Binary	6	NaN	1 vs 0	1	1		MLH1_mean_perc	Contraceptive	Binary	87	NaN	1 vs 0	1	1		MLH1_mean_perc	Contraceptive	Binary	5	NaN	1 vs 0	1	1		MLH1_mean_perc	Contraceptive	Binary	7	NaN	1 vs 0	1	1		MLH1_mean_perc	Contraceptive	Binary	3	NaN
MLH1_mean_perc	Macroscopic residue size	Binary	5	NaN	>2 vs <=2	1	1		MLH1_mean_perc	Macroscopic residue size	Binary	0	NaN	>2 vs <=2	1	1		MLH1_mean_perc	Macroscopic residue size	Binary	0	NaN	>2 vs <=2	1	1		MLH1_mean_perc	Macroscopic residue size	Binary	0	NaN	>2 vs <=2	1	1		MLH1_mean_perc	Macroscopic residue size	Binary	0	NaN	>2 vs <=2	1	1		MLH1_mean_perc	Macroscopic residue size	Binary	0	NaN
MLH1_mean_perc	HGSC	Binary	10	NaN	Yes vs No	1	1		MLH1_mean_perc	HGSC	Binary	8	NaN	Yes vs No	1	1		MLH1_mean_perc	HGSC	Binary	154	NaN	Yes vs No	1	1		MLH1_mean_perc	HGSC	Binary	9	NaN	Yes vs No	1	1		MLH1_mean_perc	HGSC	Binary	7	NaN	Yes vs No	1	1		MLH1_mean_perc	HGSC	Binary	4	NaN
MLH1_mean_perc	Menopause	Binary	10	0	1-2 vs 0	1	1		MLH1_mean_perc	Menopause	Binary	7	Inf	1-2 vs 0	0.428571	1		MLH1_mean_perc	Menopause	Binary	128	Inf	1-2 vs 0	0.21875	1		MLH1_mean_perc	Menopause	Binary	6	NaN	1-2 vs 0	1	1		MLH1_mean_perc	Menopause	Binary	7	NaN	1-2 vs 0	1	1		MLH1_mean_perc	Menopause	Binary	3	NaN
MLH1_mean_perc	Age group	Categorial	10	NA	NA	1	1		MLH1_mean_perc	Age group	Categorial	8	NA	NA	1	1		MLH1_mean_perc	Age group	Categorial	154	NA	NA	1	1		MLH1_mean_perc	Age group	Categorial	9	NA	NA	1	1		MLH1_mean_perc	Age group	Categorial	7	NA	NA	1	1		MLH1_mean_perc	Age group	Categorial	4	NA
MLH1_mean_perc	Menopause group	Categorial	10	NA	NA	1	1		MLH1_mean_perc	Menopause group	Categorial	7	NA	NA	0.428571	1		MLH1_mean_perc	Menopause group	Categorial	128	NA	NA	0.289062	1		MLH1_mean_perc	Menopause group	Categorial	6	NA	NA	1	1		MLH1_mean_perc	Menopause group	Categorial	7	NA	NA	1	1		MLH1_mean_perc	Menopause group	Categorial	3	NA
MLH1_mean_perc	Dom_Sign	Categorial	8	NA	NA	1	1		MLH1_mean_perc	Dom_Sign	Categorial	7	NA	NA	0.428571	1		MLH1_mean_perc	Dom_Sign	Categorial	145	NA	NA	1	1		MLH1_mean_perc	Dom_Sign	Categorial	8	NA	NA	1	1		MLH1_mean_perc	Dom_Sign	Categorial	6	NA	NA	1	1		MLH1_mean_perc	Dom_Sign	Categorial	4	NA
MLH1_mean_perc	Second_sign	Categorial	8	NA	NA	0.5	1		MLH1_mean_perc	Second_sign	Categorial	7	NA	NA	0.571429	1		MLH1_mean_perc	Second_sign	Categorial	145	NA	NA	0.703448	1		MLH1_mean_perc	Second_sign	Categorial	8	NA	NA	1	1		MLH1_mean_perc	Second_sign	Categorial	6	NA	NA	1	1		MLH1_mean_perc	Second_sign	Categorial	4	NA
HER2_QS	Stage	Binary	9	Inf	III-IV vs I-II	1	1		HER2_QS	Stage	Binary	7	0	III-IV vs I-II	1	1		HER2_QS	Stage	Binary	157	0.753968	III-IV vs I-II	0.663958	1		HER2_QS	Stage	Binary	9	Inf	III-IV vs I-II	1	1		HER2_QS	Stage	Binary	7	0	III-IV vs I-II	0.285714	1		HER2_QS	Stage	Binary	4	NaN
HER2_QS	History	Binary	8	NaN	Yes vs No	1	1		HER2_QS	History	Binary	7	0	Yes vs No	1	1		HER2_QS	History	Binary	108	0.506667	Yes vs No	1	1		HER2_QS	History	Binary	9	Inf	Yes vs No	0.111111	1		HER2_QS	History	Binary	5	0	Yes vs No	0.4	1		HER2_QS	History	Binary	3	NaN
HER2_QS	Medical history	Binary	9	Inf	Yes vs No	1	1		HER2_QS	Medical history	Binary	7	Inf	Yes vs No	1	1		HER2_QS	Medical history	Binary	111	1.10714	Yes vs No	1	1		HER2_QS	Medical history	Binary	9	0	Yes vs No	1	1		HER2_QS	Medical history	Binary	7	Inf	Yes vs No	1	1		HER2_QS	Medical history	Binary	3	NaN
HER2_QS	Surgical history	Binary	9	0	Yes vs No	1	1		HER2_QS	Surgical history	Binary	7	Inf	Yes vs No	1	1		HER2_QS	Surgical history	Binary	108	0.376344	Yes vs No	0.671361	1		HER2_QS	Surgical history	Binary	9	Inf	Yes vs No	0.111111	1		HER2_QS	Surgical history	Binary	7	4	Yes vs No	1	1		HER2_QS	Surgical history	Binary	3	NaN
HER2_QS	Grade	Binary	9	Inf	High vs Low	1	1		HER2_QS	Grade	Binary	7	0	High vs Low	1	1		HER2_QS	Grade	Binary	157	NaN	High vs Low	1	1		HER2_QS	Grade	Binary	9	NaN	High vs Low	1	1		HER2_QS	Grade	Binary	7	NaN	High vs Low	1	1		HER2_QS	Grade	Binary	4	NaN
HER2_QS	Inaugural metastasis	Binary	9	Inf	Yes vs No	0.222222	1		HER2_QS	Inaugural metastasis	Binary	7	NaN	Yes vs No	1	1		HER2_QS	Inaugural metastasis	Binary	150	2.0625	Yes vs No	0.306516	1		HER2_QS	Inaugural metastasis	Binary	9	0	Yes vs No	1	1		HER2_QS	Inaugural metastasis	Binary	7	NaN	Yes vs No	1	1		HER2_QS	Inaugural metastasis	Binary	3	NaN
HER2_QS	Chemotherapy	Binary	9	Inf	1 vs 0	1	1		HER2_QS	Chemotherapy	Binary	7	0	1 vs 0	1	1		HER2_QS	Chemotherapy	Binary	134	0.370717	1 vs 0	0.17108	1		HER2_QS	Chemotherapy	Binary	9	NaN	1 vs 0	1	1		HER2_QS	Chemotherapy	Binary	5	NaN	1 vs 0	1	1		HER2_QS	Chemotherapy	Binary	3	NaN
HER2_QS	Surgery	Binary	9	NaN	1 vs 0	1	1		HER2_QS	Surgery	Binary	6	NaN	1 vs 0	1	1		HER2_QS	Surgery	Binary	153	Inf	1 vs 0	1	1		HER2_QS	Surgery	Binary	8	NaN	1 vs 0	1	1		HER2_QS	Surgery	Binary	7	NaN	1 vs 0	1	1		HER2_QS	Surgery	Binary	3	NaN
HER2_QS	Lymphadenectomy	Binary	9	0	1 vs 0	1	1		HER2_QS	Lymphadenectomy	Binary	7	Inf	1 vs 0	1	1		HER2_QS	Lymphadenectomy	Binary	143	1.47451	1 vs 0	0.747332	1		HER2_QS	Lymphadenectomy	Binary	9	Inf	1 vs 0	1	1		HER2_QS	Lymphadenectomy	Binary	7	1.5	1 vs 0	1	1		HER2_QS	Lymphadenectomy	Binary	3	NaN
HER2_QS	Macroscopic residual disease after surgery	Binary	9	Inf	1 vs 0	1	1		HER2_QS	Macroscopic residual disease after surgery	Binary	7	0	1 vs 0	1	1		HER2_QS	Macroscopic residual disease after surgery	Binary	106	0.877419	1 vs 0	1	1		HER2_QS	Macroscopic residual disease after surgery	Binary	7	0	1 vs 0	1	1		HER2_QS	Macroscopic residual disease after surgery	Binary	7	1.5	1 vs 0	1	1		HER2_QS	Macroscopic residual disease after surgery	Binary	3	NaN
HER2_QS	Embols	Binary	9	0	1 vs 0	1	1		HER2_QS	Embols	Binary	7	0	1 vs 0	1	1		HER2_QS	Embols	Binary	148	0.807692	1 vs 0	1	1		HER2_QS	Embols	Binary	9	Inf	1 vs 0	0.444444	1		HER2_QS	Embols	Binary	7	0	1 vs 0	0.285714	1		HER2_QS	Embols	Binary	3	NaN
HER2_QS	Lymph node metastasis	Binary	7	NaN	1 vs 0	1	1		HER2_QS	Lymph node metastasis	Binary	7	NaN	1 vs 0	1	1		HER2_QS	Lymph node metastasis	Binary	130	0.662791	1 vs 0	0.745673	1		HER2_QS	Lymph node metastasis	Binary	8	0	1 vs 0	1	1		HER2_QS	Lymph node metastasis	Binary	7	0	1 vs 0	1	1		HER2_QS	Lymph node metastasis	Binary	3	NaN
HER2_QS	Contraceptive	Binary	6	0	1 vs 0	1	1		HER2_QS	Contraceptive	Binary	6	NaN	1 vs 0	1	1		HER2_QS	Contraceptive	Binary	89	0.982143	1 vs 0	1	1		HER2_QS	Contraceptive	Binary	5	NaN	1 vs 0	1	1		HER2_QS	Contraceptive	Binary	7	Inf	1 vs 0	0.285714	1		HER2_QS	Contraceptive	Binary	3	NaN
HER2_QS	Macroscopic residue size	Binary	5	0	>2 vs <=2	1	1		HER2_QS	Macroscopic residue size	Binary	0	NaN	>2 vs <=2	1	1		HER2_QS	Macroscopic residue size	Binary	0	NaN	>2 vs <=2	1	1		HER2_QS	Macroscopic residue size	Binary	0	NaN	>2 vs <=2	1	1		HER2_QS	Macroscopic residue size	Binary	0	NaN	>2 vs <=2	1	1		HER2_QS	Macroscopic residue size	Binary	0	NaN
HER2_QS	HGSC	Binary	9	NaN	Yes vs No	1	1		HER2_QS	HGSC	Binary	7	NaN	Yes vs No	1	1		HER2_QS	HGSC	Binary	157	NaN	Yes vs No	1	1		HER2_QS	HGSC	Binary	9	NaN	Yes vs No	1	1		HER2_QS	HGSC	Binary	7	NaN	Yes vs No	1	1		HER2_QS	HGSC	Binary	4	NaN
HER2_QS	Menopause	Binary	9	Inf	1-2 vs 0	1	1		HER2_QS	Menopause	Binary	6	Inf	1-2 vs 0	1	1		HER2_QS	Menopause	Binary	129	1.11828	1-2 vs 0	1	1		HER2_QS	Menopause	Binary	6	NaN	1-2 vs 0	1	1		HER2_QS	Menopause	Binary	7	4	1-2 vs 0	1	1		HER2_QS	Menopause	Binary	3	NaN
HER2_QS	Age group	Categorial	9	NA	NA	1	1		HER2_QS	Age group	Categorial	7	NA	NA	0.285714	1		HER2_QS	Age group	Categorial	157	NA	NA	0.122609	1		HER2_QS	Age group	Categorial	9	NA	NA	0.444444	1		HER2_QS	Age group	Categorial	7	NA	NA	1	1		HER2_QS	Age group	Categorial	4	NA
HER2_QS	Menopause group	Categorial	9	NA	NA	1	1		HER2_QS	Menopause group	Categorial	6	NA	NA	1	1		HER2_QS	Menopause group	Categorial	129	NA	NA	1	1		HER2_QS	Menopause group	Categorial	6	NA	NA	1	1		HER2_QS	Menopause group	Categorial	7	NA	NA	1	1		HER2_QS	Menopause group	Categorial	3	NA
HER2_QS	Dom_Sign	Categorial	7	NA	NA	0.428571	1		HER2_QS	Dom_Sign	Categorial	6	NA	NA	1	1		HER2_QS	Dom_Sign	Categorial	148	NA	NA	0.363578	1		HER2_QS	Dom_Sign	Categorial	8	NA	NA	1	1		HER2_QS	Dom_Sign	Categorial	6	NA	NA	1	1		HER2_QS	Dom_Sign	Categorial	4	NA
HER2_QS	Second_sign	Categorial	7	NA	NA	0.571429	1		HER2_QS	Second_sign	Categorial	6	NA	NA	1	1		HER2_QS	Second_sign	Categorial	148	NA	NA	0.276078	1		HER2_QS	Second_sign	Categorial	8	NA	NA	1	1		HER2_QS	Second_sign	Categorial	6	NA	NA	1	1		HER2_QS	Second_sign	Categorial	4	NA
CLASSIF_ERBB2	Stage	Binary	9	Inf	III-IV vs I-II	1	1		CLASSIF_ERBB2	Stage	Binary	7	NaN	III-IV vs I-II	1	1		CLASSIF_ERBB2	Stage	Binary	157	Inf	III-IV vs I-II	1	1		CLASSIF_ERBB2	Stage	Binary	9	NaN	III-IV vs I-II	1	1		CLASSIF_ERBB2	Stage	Binary	6	0	III-IV vs I-II	0.166667	1		CLASSIF_ERBB2	Stage	Binary	4	NaN
CLASSIF_ERBB2	History	Binary	8	NaN	Yes vs No	1	1		CLASSIF_ERBB2	History	Binary	7	NaN	Yes vs No	1	1		CLASSIF_ERBB2	History	Binary	108	3.24	Yes vs No	0.425234	1		CLASSIF_ERBB2	History	Binary	9	NaN	Yes vs No	1	1		CLASSIF_ERBB2	History	Binary	4	0	Yes vs No	1	1		CLASSIF_ERBB2	History	Binary	3	NaN
CLASSIF_ERBB2	Medical history	Binary	9	Inf	Yes vs No	1	1		CLASSIF_ERBB2	Medical history	Binary	7	NaN	Yes vs No	1	1		CLASSIF_ERBB2	Medical history	Binary	111	1.47727	Yes vs No	1	1		CLASSIF_ERBB2	Medical history	Binary	9	NaN	Yes vs No	1	1		CLASSIF_ERBB2	Medical history	Binary	6	Inf	Yes vs No	1	1		CLASSIF_ERBB2	Medical history	Binary	3	NaN
CLASSIF_ERBB2	Surgical history	Binary	9	0	Yes vs No	1	1		CLASSIF_ERBB2	Surgical history	Binary	7	NaN	Yes vs No	1	1		CLASSIF_ERBB2	Surgical history	Binary	108	0	Yes vs No	1	1		CLASSIF_ERBB2	Surgical history	Binary	9	NaN	Yes vs No	1	1		CLASSIF_ERBB2	Surgical history	Binary	6	0	Yes vs No	1	1		CLASSIF_ERBB2	Surgical history	Binary	3	NaN
CLASSIF_ERBB2	Grade	Binary	9	Inf	High vs Low	1	1		CLASSIF_ERBB2	Grade	Binary	7	NaN	High vs Low	1	1		CLASSIF_ERBB2	Grade	Binary	157	NaN	High vs Low	1	1		CLASSIF_ERBB2	Grade	Binary	9	NaN	High vs Low	1	1		CLASSIF_ERBB2	Grade	Binary	6	NaN	High vs Low	1	1		CLASSIF_ERBB2	Grade	Binary	4	NaN
CLASSIF_ERBB2	Inaugural metastasis	Binary	9	Inf	Yes vs No	0.222222	1		CLASSIF_ERBB2	Inaugural metastasis	Binary	7	NaN	Yes vs No	1	1		CLASSIF_ERBB2	Inaugural metastasis	Binary	150	1.17045	Yes vs No	1	1		CLASSIF_ERBB2	Inaugural metastasis	Binary	9	NaN	Yes vs No	1	1		CLASSIF_ERBB2	Inaugural metastasis	Binary	6	NaN	Yes vs No	1	1		CLASSIF_ERBB2	Inaugural metastasis	Binary	3	NaN
CLASSIF_ERBB2	Chemotherapy	Binary	9	Inf	1 vs 0	1	1		CLASSIF_ERBB2	Chemotherapy	Binary	7	NaN	1 vs 0	1	1		CLASSIF_ERBB2	Chemotherapy	Binary	134	0.168142	1 vs 0	0.277186	1		CLASSIF_ERBB2	Chemotherapy	Binary	9	NaN	1 vs 0	1	1		CLASSIF_ERBB2	Chemotherapy	Binary	4	NaN	1 vs 0	1	1		CLASSIF_ERBB2	Chemotherapy	Binary	3	NaN
CLASSIF_ERBB2	Surgery	Binary	9	NaN	1 vs 0	1	1		CLASSIF_ERBB2	Surgery	Binary	6	NaN	1 vs 0	1	1		CLASSIF_ERBB2	Surgery	Binary	153	Inf	1 vs 0	1	1		CLASSIF_ERBB2	Surgery	Binary	8	NaN	1 vs 0	1	1		CLASSIF_ERBB2	Surgery	Binary	6	NaN	1 vs 0	1	1		CLASSIF_ERBB2	Surgery	Binary	3	NaN
CLASSIF_ERBB2	Lymphadenectomy	Binary	9	0	1 vs 0	1	1		CLASSIF_ERBB2	Lymphadenectomy	Binary	7	NaN	1 vs 0	1	1		CLASSIF_ERBB2	Lymphadenectomy	Binary	143	0.26087	1 vs 0	0.279815	1		CLASSIF_ERBB2	Lymphadenectomy	Binary	9	NaN	1 vs 0	1	1		CLASSIF_ERBB2	Lymphadenectomy	Binary	6	0	1 vs 0	1	1		CLASSIF_ERBB2	Lymphadenectomy	Binary	3	NaN
CLASSIF_ERBB2	Macroscopic residual disease after surgery	Binary	9	Inf	1 vs 0	1	1		CLASSIF_ERBB2	Macroscopic residual disease after surgery	Binary	7	NaN	1 vs 0	1	1		CLASSIF_ERBB2	Macroscopic residual disease after surgery	Binary	106	0	1 vs 0	1	1		CLASSIF_ERBB2	Macroscopic residual disease after surgery	Binary	7	NaN	1 vs 0	1	1		CLASSIF_ERBB2	Macroscopic residual disease after surgery	Binary	6	Inf	1 vs 0	1	1		CLASSIF_ERBB2	Macroscopic residual disease after surgery	Binary	3	NaN
CLASSIF_ERBB2	Embols	Binary	9	0	1 vs 0	1	1		CLASSIF_ERBB2	Embols	Binary	7	NaN	1 vs 0	1	1		CLASSIF_ERBB2	Embols	Binary	148	0.818182	1 vs 0	1	1		CLASSIF_ERBB2	Embols	Binary	9	NaN	1 vs 0	1	1		CLASSIF_ERBB2	Embols	Binary	6	0	1 vs 0	0.166667	1		CLASSIF_ERBB2	Embols	Binary	3	NaN
CLASSIF_ERBB2	Lymph node metastasis	Binary	7	NaN	1 vs 0	1	1		CLASSIF_ERBB2	Lymph node metastasis	Binary	7	NaN	1 vs 0	1	1		CLASSIF_ERBB2	Lymph node metastasis	Binary	130	0.911111	1 vs 0	1	1		CLASSIF_ERBB2	Lymph node metastasis	Binary	8	NaN	1 vs 0	1	1		CLASSIF_ERBB2	Lymph node metastasis	Binary	6	0	1 vs 0	1	1		CLASSIF_ERBB2	Lymph node metastasis	Binary	3	NaN
CLASSIF_ERBB2	Contraceptive	Binary	6	0	1 vs 0	1	1		CLASSIF_ERBB2	Contraceptive	Binary	6	NaN	1 vs 0	1	1		CLASSIF_ERBB2	Contraceptive	Binary	89	Inf	1 vs 0	0.337079	1		CLASSIF_ERBB2	Contraceptive	Binary	5	NaN	1 vs 0	1	1		CLASSIF_ERBB2	Contraceptive	Binary	6	NaN	1 vs 0	1	1		CLASSIF_ERBB2	Contraceptive	Binary	3	NaN
CLASSIF_ERBB2	Macroscopic residue size	Binary	5	0	>2 vs <=2	1	1		CLASSIF_ERBB2	Macroscopic residue size	Binary	0	NaN	>2 vs <=2	1	1		CLASSIF_ERBB2	Macroscopic residue size	Binary	0	NaN	>2 vs <=2	1	1		CLASSIF_ERBB2	Macroscopic residue size	Binary	0	NaN	>2 vs <=2	1	1		CLASSIF_ERBB2	Macroscopic residue size	Binary	0	NaN	>2 vs <=2	1	1		CLASSIF_ERBB2	Macroscopic residue size	Binary	0	NaN
CLASSIF_ERBB2	HGSC	Binary	9	NaN	Yes vs No	1	1		CLASSIF_ERBB2	HGSC	Binary	7	NaN	Yes vs No	1	1		CLASSIF_ERBB2	HGSC	Binary	157	NaN	Yes vs No	1	1		CLASSIF_ERBB2	HGSC	Binary	9	NaN	Yes vs No	1	1		CLASSIF_ERBB2	HGSC	Binary	6	NaN	Yes vs No	1	1		CLASSIF_ERBB2	HGSC	Binary	4	NaN
CLASSIF_ERBB2	Menopause	Binary	9	Inf	1-2 vs 0	1	1		CLASSIF_ERBB2	Menopause	Binary	6	NaN	1-2 vs 0	1	1		CLASSIF_ERBB2	Menopause	Binary	129	Inf	1-2 vs 0	1	1		CLASSIF_ERBB2	Menopause	Binary	6	NaN	1-2 vs 0	1	1		CLASSIF_ERBB2	Menopause	Binary	6	Inf	1-2 vs 0	0.333333	1		CLASSIF_ERBB2	Menopause	Binary	3	NaN
CLASSIF_ERBB2	Age group	Categorial	9	NA	NA	1	1		CLASSIF_ERBB2	Age group	Categorial	7	NA	NA	1	1		CLASSIF_ERBB2	Age group	Categorial	157	NA	NA	1	1		CLASSIF_ERBB2	Age group	Categorial	9	NA	NA	1	1		CLASSIF_ERBB2	Age group	Categorial	6	NA	NA	1	1		CLASSIF_ERBB2	Age group	Categorial	4	NA
CLASSIF_ERBB2	Menopause group	Categorial	9	NA	NA	1	1		CLASSIF_ERBB2	Menopause group	Categorial	6	NA	NA	1	1		CLASSIF_ERBB2	Menopause group	Categorial	129	NA	NA	1	1		CLASSIF_ERBB2	Menopause group	Categorial	6	NA	NA	1	1		CLASSIF_ERBB2	Menopause group	Categorial	6	NA	NA	0.333333	1		CLASSIF_ERBB2	Menopause group	Categorial	3	NA
CLASSIF_ERBB2	Dom_Sign	Categorial	7	NA	NA	0.428571	1		CLASSIF_ERBB2	Dom_Sign	Categorial	6	NA	NA	1	1		CLASSIF_ERBB2	Dom_Sign	Categorial	148	NA	NA	1	1		CLASSIF_ERBB2	Dom_Sign	Categorial	8	NA	NA	1	1		CLASSIF_ERBB2	Dom_Sign	Categorial	6	NA	NA	1	1		CLASSIF_ERBB2	Dom_Sign	Categorial	4	NA
CLASSIF_ERBB2	Second_sign	Categorial	7	NA	NA	0.571429	1		CLASSIF_ERBB2	Second_sign	Categorial	6	NA	NA	1	1		CLASSIF_ERBB2	Second_sign	Categorial	148	NA	NA	0.0964722	1		CLASSIF_ERBB2	Second_sign	Categorial	8	NA	NA	1	1		CLASSIF_ERBB2	Second_sign	Categorial	6	NA	NA	1	1		CLASSIF_ERBB2	Second_sign	Categorial	4	NA
EZH2_mean_perc	Stage	Binary	10	0.6	III-IV vs I-II	1	1		EZH2_mean_perc	Stage	Binary	8	0.125	III-IV vs I-II	0.464286	1		EZH2_mean_perc	Stage	Binary	155	0.925	III-IV vs I-II	1	1		EZH2_mean_perc	Stage	Binary	9	0	III-IV vs I-II	0.333333	1		EZH2_mean_perc	Stage	Binary	7	0	III-IV vs I-II	0.285714	1		EZH2_mean_perc	Stage	Binary	4	NaN
EZH2_mean_perc	History	Binary	9	NaN	Yes vs No	1	1		EZH2_mean_perc	History	Binary	8	Inf	Yes vs No	1	1		EZH2_mean_perc	History	Binary	107	0.890538	Yes vs No	0.821457	1		EZH2_mean_perc	History	Binary	9	0	Yes vs No	1	1		EZH2_mean_perc	History	Binary	5	0	Yes vs No	0.4	1		EZH2_mean_perc	History	Binary	3	NaN
EZH2_mean_perc	Medical history	Binary	10	1	Yes vs No	1	1		EZH2_mean_perc	Medical history	Binary	8	0.75	Yes vs No	1	1		EZH2_mean_perc	Medical history	Binary	109	0.902778	Yes vs No	0.843264	1		EZH2_mean_perc	Medical history	Binary	9	0	Yes vs No	1	1		EZH2_mean_perc	Medical history	Binary	7	Inf	Yes vs No	1	1		EZH2_mean_perc	Medical history	Binary	3	NaN
EZH2_mean_perc	Surgical history	Binary	10	Inf	Yes vs No	0.0666667	1		EZH2_mean_perc	Surgical history	Binary	8	0	Yes vs No	0.464286	1		EZH2_mean_perc	Surgical history	Binary	106	1.77073	Yes vs No	0.281352	1		EZH2_mean_perc	Surgical history	Binary	9	0	Yes vs No	1	1		EZH2_mean_perc	Surgical history	Binary	7	4	Yes vs No	1	1		EZH2_mean_perc	Surgical history	Binary	3	NaN
EZH2_mean_perc	Grade	Binary	10	0.142857	High vs Low	0.377778	1		EZH2_mean_perc	Grade	Binary	8	3	High vs Low	1	1		EZH2_mean_perc	Grade	Binary	155	NaN	High vs Low	1	1		EZH2_mean_perc	Grade	Binary	9	NaN	High vs Low	1	1		EZH2_mean_perc	Grade	Binary	7	NaN	High vs Low	1	1		EZH2_mean_perc	Grade	Binary	4	NaN
EZH2_mean_perc	Inaugural metastasis	Binary	10	3	Yes vs No	1	1		EZH2_mean_perc	Inaugural metastasis	Binary	8	NaN	Yes vs No	1	1		EZH2_mean_perc	Inaugural metastasis	Binary	148	1.47059	Yes vs No	0.366783	1		EZH2_mean_perc	Inaugural metastasis	Binary	9	Inf	Yes vs No	0.444444	1		EZH2_mean_perc	Inaugural metastasis	Binary	7	NaN	Yes vs No	1	1		EZH2_mean_perc	Inaugural metastasis	Binary	3	NaN
EZH2_mean_perc	Chemotherapy	Binary	10	0.142857	1 vs 0	0.377778	1		EZH2_mean_perc	Chemotherapy	Binary	8	0.333333	1 vs 0	1	1		EZH2_mean_perc	Chemotherapy	Binary	132	0.512605	1 vs 0	0.228152	1		EZH2_mean_perc	Chemotherapy	Binary	9	NaN	1 vs 0	1	1		EZH2_mean_perc	Chemotherapy	Binary	5	NaN	1 vs 0	1	1		EZH2_mean_perc	Chemotherapy	Binary	3	NaN
EZH2_mean_perc	Surgery	Binary	10	NaN	1 vs 0	1	1		EZH2_mean_perc	Surgery	Binary	7	NaN	1 vs 0	1	1		EZH2_mean_perc	Surgery	Binary	151	1.25758	1 vs 0	1	1		EZH2_mean_perc	Surgery	Binary	8	NaN	1 vs 0	1	1		EZH2_mean_perc	Surgery	Binary	7	NaN	1 vs 0	1	1		EZH2_mean_perc	Surgery	Binary	3	NaN
EZH2_mean_perc	Lymphadenectomy	Binary	10	Inf	1 vs 0	0.444444	1		EZH2_mean_perc	Lymphadenectomy	Binary	8	0.75	1 vs 0	1	1		EZH2_mean_perc	Lymphadenectomy	Binary	141	1.248	1 vs 0	0.595592	1		EZH2_mean_perc	Lymphadenectomy	Binary	9	Inf	1 vs 0	1	1		EZH2_mean_perc	Lymphadenectomy	Binary	7	1.5	1 vs 0	1	1		EZH2_mean_perc	Lymphadenectomy	Binary	3	NaN
EZH2_mean_perc	Macroscopic residual disease after surgery	Binary	10	0	1 vs 0	0.444444	1		EZH2_mean_perc	Macroscopic residual disease after surgery	Binary	8	0	1 vs 0	0.375	1		EZH2_mean_perc	Macroscopic residual disease after surgery	Binary	104	1.49573	1 vs 0	0.401476	1		EZH2_mean_perc	Macroscopic residual disease after surgery	Binary	7	NaN	1 vs 0	1	1		EZH2_mean_perc	Macroscopic residual disease after surgery	Binary	7	1.5	1 vs 0	1	1		EZH2_mean_perc	Macroscopic residual disease after surgery	Binary	3	NaN
EZH2_mean_perc	Embols	Binary	10	1.66667	1 vs 0	1	1		EZH2_mean_perc	Embols	Binary	8	0	1 vs 0	0.375	1		EZH2_mean_perc	Embols	Binary	147	1.085	1 vs 0	0.864855	1		EZH2_mean_perc	Embols	Binary	9	0	1 vs 0	1	1		EZH2_mean_perc	Embols	Binary	7	0	1 vs 0	0.285714	1		EZH2_mean_perc	Embols	Binary	3	NaN
EZH2_mean_perc	Lymph node metastasis	Binary	8	0.5	1 vs 0	1	1		EZH2_mean_perc	Lymph node metastasis	Binary	8	NaN	1 vs 0	1	1		EZH2_mean_perc	Lymph node metastasis	Binary	128	1.34343	1 vs 0	0.462543	1		EZH2_mean_perc	Lymph node metastasis	Binary	8	Inf	1 vs 0	1	1		EZH2_mean_perc	Lymph node metastasis	Binary	7	0	1 vs 0	1	1		EZH2_mean_perc	Lymph node metastasis	Binary	3	NaN
EZH2_mean_perc	Contraceptive	Binary	6	0	1 vs 0	1	1		EZH2_mean_perc	Contraceptive	Binary	6	NaN	1 vs 0	1	1		EZH2_mean_perc	Contraceptive	Binary	87	1.34118	1 vs 0	0.643022	1		EZH2_mean_perc	Contraceptive	Binary	5	NaN	1 vs 0	1	1		EZH2_mean_perc	Contraceptive	Binary	7	Inf	1 vs 0	0.285714	1		EZH2_mean_perc	Contraceptive	Binary	3	NaN
EZH2_mean_perc	Macroscopic residue size	Binary	5	NaN	>2 vs <=2	1	1		EZH2_mean_perc	Macroscopic residue size	Binary	0	NaN	>2 vs <=2	1	1		EZH2_mean_perc	Macroscopic residue size	Binary	0	NaN	>2 vs <=2	1	1		EZH2_mean_perc	Macroscopic residue size	Binary	0	NaN	>2 vs <=2	1	1		EZH2_mean_perc	Macroscopic residue size	Binary	0	NaN	>2 vs <=2	1	1		EZH2_mean_perc	Macroscopic residue size	Binary	0	NaN
EZH2_mean_perc	HGSC	Binary	10	NaN	Yes vs No	1	1		EZH2_mean_perc	HGSC	Binary	8	NaN	Yes vs No	1	1		EZH2_mean_perc	HGSC	Binary	155	NaN	Yes vs No	1	1		EZH2_mean_perc	HGSC	Binary	9	NaN	Yes vs No	1	1		EZH2_mean_perc	HGSC	Binary	7	NaN	Yes vs No	1	1		EZH2_mean_perc	HGSC	Binary	4	NaN
EZH2_mean_perc	Menopause	Binary	10	0	1-2 vs 0	0.2	1		EZH2_mean_perc	Menopause	Binary	7	2	1-2 vs 0	1	1		EZH2_mean_perc	Menopause	Binary	128	1.9187	1-2 vs 0	0.138843	1		EZH2_mean_perc	Menopause	Binary	6	Inf	1-2 vs 0	1	1		EZH2_mean_perc	Menopause	Binary	7	4	1-2 vs 0	1	1		EZH2_mean_perc	Menopause	Binary	3	NaN
EZH2_mean_perc	Age group	Categorial	10	NA	NA	1	1		EZH2_mean_perc	Age group	Categorial	8	NA	NA	1	1		EZH2_mean_perc	Age group	Categorial	155	NA	NA	0.694764	1		EZH2_mean_perc	Age group	Categorial	9	NA	NA	1	1		EZH2_mean_perc	Age group	Categorial	7	NA	NA	1	1		EZH2_mean_perc	Age group	Categorial	4	NA
EZH2_mean_perc	Menopause group	Categorial	10	NA	NA	0.377778	1		EZH2_mean_perc	Menopause group	Categorial	7	NA	NA	1	1		EZH2_mean_perc	Menopause group	Categorial	128	NA	NA	0.310511	1		EZH2_mean_perc	Menopause group	Categorial	6	NA	NA	1	1		EZH2_mean_perc	Menopause group	Categorial	7	NA	NA	1	1		EZH2_mean_perc	Menopause group	Categorial	3	NA
EZH2_mean_perc	Dom_Sign	Categorial	8	NA	NA	0.464286	1		EZH2_mean_perc	Dom_Sign	Categorial	7	NA	NA	0.428571	1		EZH2_mean_perc	Dom_Sign	Categorial	146	NA	NA	0.0968649	1		EZH2_mean_perc	Dom_Sign	Categorial	8	NA	NA	1	1		EZH2_mean_perc	Dom_Sign	Categorial	6	NA	NA	1	1		EZH2_mean_perc	Dom_Sign	Categorial	4	NA
EZH2_mean_perc	Second_sign	Categorial	8	NA	NA	0.428571	1		EZH2_mean_perc	Second_sign	Categorial	7	NA	NA	0.571429	1		EZH2_mean_perc	Second_sign	Categorial	146	NA	NA	0.12658	1		EZH2_mean_perc	Second_sign	Categorial	8	NA	NA	0.25	1		EZH2_mean_perc	Second_sign	Categorial	6	NA	NA	1	1		EZH2_mean_perc	Second_sign	Categorial	4	NA
YH2AX_mean_perc	Stage	Binary	10	0.5	III-IV vs I-II	1	1		YH2AX_mean_perc	Stage	Binary	7	Inf	III-IV vs I-II	0.285714	1		YH2AX_mean_perc	Stage	Binary	154	0.770202	III-IV vs I-II	0.641933	1		YH2AX_mean_perc	Stage	Binary	9	0	III-IV vs I-II	0.047619	1		YH2AX_mean_perc	Stage	Binary	7	Inf	III-IV vs I-II	1	1		YH2AX_mean_perc	Stage	Binary	4	Inf
YH2AX_mean_perc	History	Binary	9	NaN	Yes vs No	1	1		YH2AX_mean_perc	History	Binary	7	0	Yes vs No	1	1		YH2AX_mean_perc	History	Binary	106	0.896296	Yes vs No	1	1		YH2AX_mean_perc	History	Binary	9	Inf	Yes vs No	0.444444	1		YH2AX_mean_perc	History	Binary	5	Inf	Yes vs No	0.4	1		YH2AX_mean_perc	History	Binary	3	NaN
YH2AX_mean_perc	Medical history	Binary	10	1	Yes vs No	1	1		YH2AX_mean_perc	Medical history	Binary	7	Inf	Yes vs No	1	1		YH2AX_mean_perc	Medical history	Binary	108	0.574635	Yes vs No	0.174727	1		YH2AX_mean_perc	Medical history	Binary	9	0	Yes vs No	1	1		YH2AX_mean_perc	Medical history	Binary	7	Inf	Yes vs No	1	1		YH2AX_mean_perc	Medical history	Binary	3	NaN
YH2AX_mean_perc	Surgical history	Binary	10	0.666667	Yes vs No	1	1		YH2AX_mean_perc	Surgical history	Binary	7	Inf	Yes vs No	1	1		YH2AX_mean_perc	Surgical history	Binary	105	1.53548	Yes vs No	0.395462	1		YH2AX_mean_perc	Surgical history	Binary	9	Inf	Yes vs No	0.444444	1		YH2AX_mean_perc	Surgical history	Binary	7	0	Yes vs No	1	1		YH2AX_mean_perc	Surgical history	Binary	3	NaN
YH2AX_mean_perc	Grade	Binary	10	Inf	High vs Low	0.466667	1		YH2AX_mean_perc	Grade	Binary	7	Inf	High vs Low	0.428571	1		YH2AX_mean_perc	Grade	Binary	154	NaN	High vs Low	1	1		YH2AX_mean_perc	Grade	Binary	9	NaN	High vs Low	1	1		YH2AX_mean_perc	Grade	Binary	7	NaN	High vs Low	1	1		YH2AX_mean_perc	Grade	Binary	4	Inf
YH2AX_mean_perc	Inaugural metastasis	Binary	10	0	Yes vs No	0.2	1		YH2AX_mean_perc	Inaugural metastasis	Binary	7	NaN	Yes vs No	1	1		YH2AX_mean_perc	Inaugural metastasis	Binary	147	0.762951	Yes vs No	0.475859	1		YH2AX_mean_perc	Inaugural metastasis	Binary	9	1.5	Yes vs No	1	1		YH2AX_mean_perc	Inaugural metastasis	Binary	7	NaN	Yes vs No	1	1		YH2AX_mean_perc	Inaugural metastasis	Binary	3	NaN
YH2AX_mean_perc	Chemotherapy	Binary	10	0.6	1 vs 0	1	1		YH2AX_mean_perc	Chemotherapy	Binary	7	Inf	1 vs 0	0.428571	1		YH2AX_mean_perc	Chemotherapy	Binary	131	0.819672	1 vs 0	0.808354	1		YH2AX_mean_perc	Chemotherapy	Binary	9	NaN	1 vs 0	1	1		YH2AX_mean_perc	Chemotherapy	Binary	5	NaN	1 vs 0	1	1		YH2AX_mean_perc	Chemotherapy	Binary	3	NaN
YH2AX_mean_perc	Surgery	Binary	10	NaN	1 vs 0	1	1		YH2AX_mean_perc	Surgery	Binary	6	NaN	1 vs 0	1	1		YH2AX_mean_perc	Surgery	Binary	150	Inf	1 vs 0	0.499866	1		YH2AX_mean_perc	Surgery	Binary	8	NaN	1 vs 0	1	1		YH2AX_mean_perc	Surgery	Binary	7	NaN	1 vs 0	1	1		YH2AX_mean_perc	Surgery	Binary	3	NaN
YH2AX_mean_perc	Lymphadenectomy	Binary	10	6	1 vs 0	0.52381	1		YH2AX_mean_perc	Lymphadenectomy	Binary	7	0	1 vs 0	0.428571	1		YH2AX_mean_perc	Lymphadenectomy	Binary	140	0.513889	1 vs 0	0.0762939	1		YH2AX_mean_perc	Lymphadenectomy	Binary	9	Inf	1 vs 0	0.166667	1		YH2AX_mean_perc	Lymphadenectomy	Binary	7	Inf	1 vs 0	0.428571	1		YH2AX_mean_perc	Lymphadenectomy	Binary	3	NaN
YH2AX_mean_perc	Macroscopic residual disease after surgery	Binary	10	6	1 vs 0	0.52381	1		YH2AX_mean_perc	Macroscopic residual disease after surgery	Binary	7	0	1 vs 0	1	1		YH2AX_mean_perc	Macroscopic residual disease after surgery	Binary	103	2.05128	1 vs 0	0.138641	1		YH2AX_mean_perc	Macroscopic residual disease after surgery	Binary	7	0	1 vs 0	1	1		YH2AX_mean_perc	Macroscopic residual disease after surgery	Binary	7	Inf	1 vs 0	0.428571	1		YH2AX_mean_perc	Macroscopic residual disease after surgery	Binary	3	NaN
YH2AX_mean_perc	Embols	Binary	10	2	1 vs 0	1	1		YH2AX_mean_perc	Embols	Binary	7	0	1 vs 0	1	1		YH2AX_mean_perc	Embols	Binary	146	1.38272	1 vs 0	0.393115	1		YH2AX_mean_perc	Embols	Binary	9	0.222222	1 vs 0	0.52381	1		YH2AX_mean_perc	Embols	Binary	7	Inf	1 vs 0	1	1		YH2AX_mean_perc	Embols	Binary	3	NaN
YH2AX_mean_perc	Lymph node metastasis	Binary	8	3	1 vs 0	1	1		YH2AX_mean_perc	Lymph node metastasis	Binary	7	NaN	1 vs 0	1	1		YH2AX_mean_perc	Lymph node metastasis	Binary	127	1.104	1 vs 0	0.853353	1		YH2AX_mean_perc	Lymph node metastasis	Binary	8	0.111111	1 vs 0	0.485714	1		YH2AX_mean_perc	Lymph node metastasis	Binary	7	0	1 vs 0	1	1		YH2AX_mean_perc	Lymph node metastasis	Binary	3	NaN
YH2AX_mean_perc	Contraceptive	Binary	6	0	1 vs 0	1	1		YH2AX_mean_perc	Contraceptive	Binary	6	NaN	1 vs 0	1	1		YH2AX_mean_perc	Contraceptive	Binary	86	2.60331	1 vs 0	0.0437713	1		YH2AX_mean_perc	Contraceptive	Binary	5	Inf	1 vs 0	0.4	1		YH2AX_mean_perc	Contraceptive	Binary	7	0	1 vs 0	1	1		YH2AX_mean_perc	Contraceptive	Binary	3	NaN
YH2AX_mean_perc	Macroscopic residue size	Binary	5	Inf	>2 vs <=2	0.4	1		YH2AX_mean_perc	Macroscopic residue size	Binary	0	NaN	>2 vs <=2	1	1		YH2AX_mean_perc	Macroscopic residue size	Binary	0	NaN	>2 vs <=2	1	1		YH2AX_mean_perc	Macroscopic residue size	Binary	0	NaN	>2 vs <=2	1	1		YH2AX_mean_perc	Macroscopic residue size	Binary	0	NaN	>2 vs <=2	1	1		YH2AX_mean_perc	Macroscopic residue size	Binary	0	NaN
YH2AX_mean_perc	HGSC	Binary	10	NaN	Yes vs No	1	1		YH2AX_mean_perc	HGSC	Binary	7	NaN	Yes vs No	1	1		YH2AX_mean_perc	HGSC	Binary	154	NaN	Yes vs No	1	1		YH2AX_mean_perc	HGSC	Binary	9	NaN	Yes vs No	1	1		YH2AX_mean_perc	HGSC	Binary	7	NaN	Yes vs No	1	1		YH2AX_mean_perc	HGSC	Binary	4	NaN
YH2AX_mean_perc	Menopause	Binary	10	0	1-2 vs 0	0.4	1		YH2AX_mean_perc	Menopause	Binary	6	Inf	1-2 vs 0	1	1		YH2AX_mean_perc	Menopause	Binary	127	1.3975	1-2 vs 0	0.51777	1		YH2AX_mean_perc	Menopause	Binary	6	Inf	1-2 vs 0	0.4	1		YH2AX_mean_perc	Menopause	Binary	7	0	1-2 vs 0	1	1		YH2AX_mean_perc	Menopause	Binary	3	NaN
YH2AX_mean_perc	Age group	Categorial	10	NA	NA	0.466667	1		YH2AX_mean_perc	Age group	Categorial	7	NA	NA	1	1		YH2AX_mean_perc	Age group	Categorial	154	NA	NA	0.162153	1		YH2AX_mean_perc	Age group	Categorial	9	NA	NA	1	1		YH2AX_mean_perc	Age group	Categorial	7	NA	NA	1	1		YH2AX_mean_perc	Age group	Categorial	4	NA
YH2AX_mean_perc	Menopause group	Categorial	10	NA	NA	0.666667	1		YH2AX_mean_perc	Menopause group	Categorial	6	NA	NA	1	1		YH2AX_mean_perc	Menopause group	Categorial	127	NA	NA	0.155596	1		YH2AX_mean_perc	Menopause group	Categorial	6	NA	NA	0.4	1		YH2AX_mean_perc	Menopause group	Categorial	7	NA	NA	1	1		YH2AX_mean_perc	Menopause group	Categorial	3	NA
YH2AX_mean_perc	Dom_Sign	Categorial	8	NA	NA	1	1		YH2AX_mean_perc	Dom_Sign	Categorial	6	NA	NA	1	1		YH2AX_mean_perc	Dom_Sign	Categorial	145	NA	NA	0.781652	1		YH2AX_mean_perc	Dom_Sign	Categorial	8	NA	NA	0.464286	1		YH2AX_mean_perc	Dom_Sign	Categorial	6	NA	NA	0.333333	1		YH2AX_mean_perc	Dom_Sign	Categorial	4	NA
YH2AX_mean_perc	Second_sign	Categorial	8	NA	NA	0.657143	1		YH2AX_mean_perc	Second_sign	Categorial	6	NA	NA	0.166667	1		YH2AX_mean_perc	Second_sign	Categorial	145	NA	NA	0.158528	1		YH2AX_mean_perc	Second_sign	Categorial	8	NA	NA	0.857143	1		YH2AX_mean_perc	Second_sign	Categorial	6	NA	NA	0.333333	1		YH2AX_mean_perc	Second_sign	Categorial	4	NA
IHC : Immunohistochemistry , FDR : false discovery rate, HGSC : High Grade Serous Carcinoma, Dom_Sign : dominant signature, Second_sign : secondary signature
[truncated: 3 more columns]
